# Supplementary material for: Impact of tissue staining and scanner variation on the performance of pathology foundation models: a study of sarcomas and their mimics
Source: J Pathol Clin Res. 2026 Feb 24;12(2):e70080. doi: 10.1002/2056-4538.70080 (PMC12932120; doi:10.1002/2056-4538.70080)
Supplement: Supplementary file 1 — Figure S1. Principal component analysis (PCA) of stain vectors extracted from each 3,000 × 3,000 pixel region of interest, showing the plot by each scanner Figure S2. Serial sections from a sample of a leiomyosarcoma stained at 30 different NHS Trusts show significant colour variation after digitisation with the same Aperio scanner Figure S3. Visualisation of the feature space using t‐SNE Table S1. Case IDs and diagnoses for all cohorts Table S2. Cohort 4 case distribution Table S3. Top‐1 and top‐3 classification accuracies on Cohort 4‐Test set for ‘trained with Cohort 1’ and ‘trained with the Combined cohort’ Table S4. Class‐wise accuracies for soft tissue tumours across internal and multi‐institutional test sets, using seven models [file CJP2-12-e70080-s001.zip]

Archive with 2 entries (2 files):
- cjp270080-sup-0002-TableS1.xlsx
- cjp270080-sup-0001-FiguresS1-S3TablesS2-S4.pdf
