# Supplementary material for: Impact of tissue staining and scanner variation on the performance of pathology foundation models: a study of sarcomas and their mimics
Source: J Pathol Clin Res. 2026 Feb 24;12(2):e70080. doi: 10.1002/2056-4538.70080 (PMC12932120; doi:10.1002/2056-4538.70080)
Supplement: Supplementary file 1 — Figure S1. Principal component analysis (PCA) of stain vectors extracted from each 3,000 × 3,000 pixel region of interest, showing the plot by each scanner Figure S2. Serial sections from a sample of a leiomyosarcoma stained at 30 different NHS Trusts show significant colour variation after digitisation with the same Aperio scanner Figure S3. Visualisation of the feature space using t‐SNE Table S1. Case IDs and diagnoses for all cohorts Table S2. Cohort 4 case distribution Table S3. Top‐1 and top‐3 classification accuracies on Cohort 4‐Test set for ‘trained with Cohort 1’ and ‘trained with the Combined cohort’ Table S4. Class‐wise accuracies for soft tissue tumours across internal and multi‐institutional test sets, using seven models [file CJP2-12-e70080-s001.zip › cjp270080-sup-0002-TableS1.xlsx]

## Sheet: Table S1
Impact of tissue staining and scanner variation on the performance of pathology foundation models: a study of sarcomas and their mimics
B Chai, J Chen et al. J Pathol Clin Res
https://doi.org/10.1002/2056-4538.70080
Table S1. Case IDs and diagnoses for all cohorts
Case number	Case ID	Diagnosis	Cohort 1-Train	Cohort 1-Val	Cohort 1-Test	Cohort 2	Cohort 3	Cohort 4-Train	Cohort 4-Test
1	S00104393	Desmoid Fibromatosis	Y
2	S00104395	Desmoid Fibromatosis	Y
3	S00104458	Desmoid Fibromatosis	Y
4	S00104460	Desmoid Fibromatosis	Y
5	S00104462	Desmoid Fibromatosis	Y
6	S00104469	Desmoid Fibromatosis	Y
7	S00104471	Desmoid Fibromatosis	Y
8	S00104475	Desmoid Fibromatosis	Y
9	S00104477	Desmoid Fibromatosis	Y
10	S00104479	Desmoid Fibromatosis	Y
11	S00104481	Desmoid Fibromatosis	Y
12	S00104485	Desmoid Fibromatosis	Y
13	S00104490	Desmoid Fibromatosis	Y
14	S00104492	Desmoid Fibromatosis	Y
15	S00104496	Desmoid Fibromatosis	Y
16	S00104498	Desmoid Fibromatosis	Y
17	S00104503	Desmoid Fibromatosis	Y
18	S00104511	Desmoid Fibromatosis	Y
19	S00104518	Desmoid Fibromatosis	Y
20	S00104529	Desmoid Fibromatosis	Y
21	S00104532	Desmoid Fibromatosis	Y
22	S00104538	Desmoid Fibromatosis	Y				Y
23	S00104540	Desmoid Fibromatosis	Y				Y
24	S00104542	Desmoid Fibromatosis	Y				Y
25	S00104544	Desmoid Fibromatosis	Y
26	S00104556	Desmoid Fibromatosis	Y
27	S00104558	Desmoid Fibromatosis	Y
28	S00104573	Desmoid Fibromatosis	Y				Y
29	S00104580	Desmoid Fibromatosis	Y
30	S00104582	Desmoid Fibromatosis	Y
31	S00104593	Desmoid Fibromatosis	Y
32	S00104617	Desmoid Fibromatosis	Y
33	S00104621	Desmoid Fibromatosis	Y
34	S00104623	Desmoid Fibromatosis	Y
35	S00104625	Desmoid Fibromatosis	Y
36	S00104631	Desmoid Fibromatosis	Y
37	S00104636	Desmoid Fibromatosis	Y
38	S00104640	Desmoid Fibromatosis	Y
39	S00104644	Desmoid Fibromatosis	Y				Y
40	S00104646	Desmoid Fibromatosis	Y
41	S00104648	Desmoid Fibromatosis	Y
42	S00104656	Desmoid Fibromatosis	Y
43	S00104658	Desmoid Fibromatosis	Y
44	S00104669	Desmoid Fibromatosis	Y
45	S00104671	Desmoid Fibromatosis	Y
46	S00104673	Desmoid Fibromatosis	Y
47	S00104675	Desmoid Fibromatosis	Y
48	S00104678	Desmoid Fibromatosis	Y
49	S00104536	Desmoid Fibromatosis	Y
50	S00104575	Desmoid Fibromatosis	Y				Y
51	S00104590	Desmoid Fibromatosis	Y
52	S00104605	Desmoid Fibromatosis	Y
53	S00104607	Desmoid Fibromatosis	Y
54	S00104613	Desmoid Fibromatosis	Y
55	S00104615	Desmoid Fibromatosis	Y
56	S00104638	Desmoid Fibromatosis	Y
57	S00104642	Desmoid Fibromatosis	Y				Y
58	S00104652	Desmoid Fibromatosis	Y
59	S00104663	Desmoid Fibromatosis	Y
60	S00104603	Desmoid Fibromatosis	Y
61	S00107506	Dermatofibrosarcoma protuberans	Y
62	S00107510	Dermatofibrosarcoma protuberans	Y
63	S00107512	Dermatofibrosarcoma protuberans	Y
64	S00107516	Dermatofibrosarcoma protuberans	Y
65	S00107518	Dermatofibrosarcoma protuberans	Y
66	S00107520	Dermatofibrosarcoma protuberans	Y
67	S00107534	Dermatofibrosarcoma protuberans	Y
68	S00107543	Dermatofibrosarcoma protuberans	Y
69	S00107560	Dermatofibrosarcoma protuberans	Y
70	S00107568	Dermatofibrosarcoma protuberans	Y
71	S00107570	Dermatofibrosarcoma protuberans	Y
72	S00107574	Dermatofibrosarcoma protuberans	Y
73	S00107576	Dermatofibrosarcoma protuberans	Y
74	S00107578	Dermatofibrosarcoma protuberans	Y
75	S00107580	Dermatofibrosarcoma protuberans	Y
76	S00107582	Dermatofibrosarcoma protuberans	Y
77	S00107584	Dermatofibrosarcoma protuberans	Y
78	S00107588	Dermatofibrosarcoma protuberans	Y
79	S00107594	Dermatofibrosarcoma protuberans	Y
80	S00107596	Dermatofibrosarcoma protuberans	Y				Y
81	S00107600	Dermatofibrosarcoma protuberans	Y
82	S00107604	Dermatofibrosarcoma protuberans	Y				Y
83	S00128981	Dermatofibrosarcoma protuberans	Y
84	S00128985	Dermatofibrosarcoma protuberans	Y				Y
85	S00128973	Dermatofibrosarcoma protuberans	Y				Y
86	S00151981	Dermatofibrosarcoma protuberans	Y				Y
87	S00152272	Dermatofibrosarcoma protuberans	Y
88	S00147894	Dermatofibrosarcoma protuberans	Y
89	S00149034	Dermatofibrosarcoma protuberans	Y
90	S00151946	Dermatofibrosarcoma protuberans	Y				Y
91	S00154033	Dermatofibrosarcoma protuberans	Y				Y
92	S00109188	Dermatofibrosarcoma protuberans	Y
93	S00109191	Dermatofibrosarcoma protuberans	Y
94	S00109192	Dermatofibrosarcoma protuberans	Y
95	S00109193	Dermatofibrosarcoma protuberans	Y
96	S00109194	Dermatofibrosarcoma protuberans	Y
97	S00109195	Dermatofibrosarcoma protuberans	Y
98	S00109196	Dermatofibrosarcoma protuberans	Y
99	S00109197	Dermatofibrosarcoma protuberans	Y
100	S00109199	Dermatofibrosarcoma protuberans	Y
101	S00109202	Dermatofibrosarcoma protuberans	Y
102	S00109204	Dermatofibrosarcoma protuberans	Y
103	S00109205	Dermatofibrosarcoma protuberans	Y
104	S00109208	Dermatofibrosarcoma protuberans	Y
105	S00109209	Dermatofibrosarcoma protuberans	Y
106	S00109210	Dermatofibrosarcoma protuberans	Y
107	S00109212	Dermatofibrosarcoma protuberans	Y
108	S00109213	Dermatofibrosarcoma protuberans	Y
109	S00109215	Dermatofibrosarcoma protuberans	Y
110	S00109217	Dermatofibrosarcoma protuberans	Y
111	S00109218	Dermatofibrosarcoma protuberans	Y
112	S00109219	Dermatofibrosarcoma protuberans	Y
113	S00109223	Dermatofibrosarcoma protuberans	Y
114	S00109224	Dermatofibrosarcoma protuberans	Y
115	S00109225	Dermatofibrosarcoma protuberans	Y
116	S00109227	Dermatofibrosarcoma protuberans	Y
117	S00109230	Dermatofibrosarcoma protuberans	Y
118	S00109232	Dermatofibrosarcoma protuberans	Y
119	S00109234	Dermatofibrosarcoma protuberans	Y
120	S00109287	Dermatofibrosarcoma protuberans	Y
121	S00126630	Ewing	Y
122	S00134761	Ewing	Y
123	S00135030	Ewing	Y
124	S00121094	Ewing	Y				Y
125	S00121203	Ewing	Y
126	S00134556	Ewing	Y
127	S00135070	Ewing	Y
128	S00134356	Ewing	Y
129	S00134716	Ewing	Y
130	S00135083	Ewing	Y
131	S00135087	Ewing	Y
132	S00134794	Ewing	Y
133	S00135094	Ewing	Y
134	S00134574	Ewing	Y
135	S00134806	Ewing	Y
136	S00135113	Ewing	Y
137	S00134592	Ewing	Y
138	S00125531	Ewing	Y
139	S00135117	Ewing	Y
140	S00125452	Ewing	Y
141	S00126624	Ewing	Y
142	S00134727	Ewing	Y
143	S00134364	Ewing	Y				Y
144	S00134731	Ewing	Y
145	S00125450	Ewing	Y
146	S00134738	Ewing	Y
147	S00134742	Ewing	Y
148	S00134643	Ewing	Y				Y
149	S00134655	Ewing	Y
150	S00126608	Ewing	Y
151	S00134670	Ewing	Y
152	S00134600	Ewing	Y
153	S00134678	Ewing	Y
154	S00134682	Ewing	Y				Y
155	S00125444	Ewing	Y				Y
156	S00134689	Ewing	Y
157	S00134708	Ewing	Y
158	S00125525	Ewing	Y
159	S00134712	Ewing	Y
160	S00125472	Ewing	Y
161	S00125529	Ewing	Y
162	S00134848	Ewing	Y
163	S00134627	Ewing	Y
164	S00134631	Ewing	Y
165	S00135350	Ewing	Y
166	S00135354	Ewing	Y
167	S00135443	Ewing	Y				Y
168	S00135524	Ewing	Y
169	S00135535	Ewing	Y
170	S00135558	Ewing	Y
171	S00135569	Ewing	Y
172	S00135577	Ewing	Y
173	S00135585	Ewing	Y
174	S00121804	Ewing	Y
175	S00121806	Ewing	Y
176	S00135487	Ewing	Y				Y
177	S00135599	Ewing	Y
178	S00135607	Ewing	Y
179	S00135626	Ewing	Y
180	S00135630	Ewing	Y
181	S00136076	Glomus tumour	Y
182	S00136472	Glomus tumour	Y				Y
183	S00136108	Glomus tumour	Y
184	S00136493	Glomus tumour	Y
185	S00136112	Glomus tumour	Y
186	S00136497	Glomus tumour	Y
187	S00136116	Glomus tumour	Y
188	S00136120	Glomus tumour	Y
189	S00136515	Glomus tumour	Y
190	S00136519	Glomus tumour	Y
191	S00156485	Glomus tumour	Y
192	S00135751	Glomus tumour	Y
193	S00136501	Glomus tumour	Y
194	S00136144	Glomus tumour	Y				Y
195	S00136251	Glomus tumour	Y				Y
196	S00136545	Glomus tumour	Y
197	S00136255	Glomus tumour	Y				Y
198	S00136549	Glomus tumour	Y
199	S00136259	Glomus tumour	Y				Y
200	S00136267	Glomus tumour	Y
201	S00136568	Glomus tumour	Y
202	S00136572	Glomus tumour	Y
203	S00136580	Glomus tumour	Y
204	S00136440	Glomus tumour	Y
205	S00152207	Glomus tumour	Y
206	S00136584	Glomus tumour	Y
207	S00135759	Glomus tumour	Y
208	S00136444	Glomus tumour	Y
209	S00135763	Glomus tumour	Y
210	S00136448	Glomus tumour	Y
211	S00135767	Glomus tumour	Y				Y
212	S00136452	Glomus tumour	Y
213	S00136059	Glomus tumour	Y
214	S00136456	Glomus tumour	Y				Y
215	S00136063	Glomus tumour	Y
216	S00136068	Glomus tumour	Y
217	S00136464	Glomus tumour	Y
218	S00136468	Glomus tumour	Y
219	S00136323	Glomus tumour	Y
220	S00136327	Glomus tumour	Y
221	S00136331	Glomus tumour	Y
222	S00136339	Glomus tumour	Y
223	S00136352	Glomus tumour	Y
224	S00136360	Glomus tumour	Y
225	S00136388	Glomus tumour	Y
226	S00136392	Glomus tumour	Y
227	S00136404	Glomus tumour	Y
228	S00142135	Glomus tumour	Y
229	S00136408	Glomus tumour	Y
230	S00136416	Glomus tumour	Y
231	S00136424	Glomus tumour	Y
232	S00136428	Glomus tumour	Y
233	S00136291	Glomus tumour	Y
234	S00136432	Glomus tumour	Y
235	S00136299	Glomus tumour	Y
236	S00136307	Glomus tumour	Y
237	S00136588	Glomus tumour	Y
238	S00136596	Glomus tumour	Y
239	S00136600	Glomus tumour	Y
240	S00136603	Glomus tumour	Y
241	S00133031	Intramuscular myxoma	Y
242	S00137985	Intramuscular myxoma	Y
243	S00120284	Intramuscular myxoma	Y				Y
244	S00120423	Intramuscular myxoma	Y
245	S00120425	Intramuscular myxoma	Y
246	S00120429	Intramuscular myxoma	Y
247	S00120435	Intramuscular myxoma	Y
248	S00120439	Intramuscular myxoma	Y
249	S00120455	Intramuscular myxoma	Y
250	S00120467	Intramuscular myxoma	Y
251	S00120469	Intramuscular myxoma	Y
252	S00120473	Intramuscular myxoma	Y
253	S00120475	Intramuscular myxoma	Y
254	S00120481	Intramuscular myxoma	Y
255	S00121057	Intramuscular myxoma	Y
256	S00124312	Intramuscular myxoma	Y
257	S00124314	Intramuscular myxoma	Y
258	S00124320	Intramuscular myxoma	Y
259	S00124324	Intramuscular myxoma	Y
260	S00124326	Intramuscular myxoma	Y
261	S00124328	Intramuscular myxoma	Y
262	S00124332	Intramuscular myxoma	Y
263	S00124336	Intramuscular myxoma	Y
264	S00124340	Intramuscular myxoma	Y
265	S00124342	Intramuscular myxoma	Y
266	S00124538	Intramuscular myxoma	Y
267	S00124542	Intramuscular myxoma	Y
268	S00124544	Intramuscular myxoma	Y
269	S00124546	Intramuscular myxoma	Y
270	S00124556	Intramuscular myxoma	Y
271	S00124558	Intramuscular myxoma	Y
272	S00124560	Intramuscular myxoma	Y
273	S00124566	Intramuscular myxoma	Y
274	S00120296	Intramuscular myxoma	Y				Y
275	S00120302	Intramuscular myxoma	Y				Y
276	S00120311	Intramuscular myxoma	Y				Y
277	S00120361	Intramuscular myxoma	Y				Y
278	S00120402	Intramuscular myxoma	Y				Y
279	S00120404	Intramuscular myxoma	Y
280	S00120415	Intramuscular myxoma	Y
281	S00120419	Intramuscular myxoma	Y
282	S00120421	Intramuscular myxoma	Y				Y
283	S00120427	Intramuscular myxoma	Y
284	S00120453	Intramuscular myxoma	Y
285	S00120457	Intramuscular myxoma	Y
286	S00120471	Intramuscular myxoma	Y
287	S00126991	Intramuscular myxoma	Y
288	S00120479	Intramuscular myxoma	Y
289	S00120483	Intramuscular myxoma	Y
290	S00127005	Intramuscular myxoma	Y
291	S00120489	Intramuscular myxoma	Y
292	S00120493	Intramuscular myxoma	Y
293	S00120495	Intramuscular myxoma	Y
294	S00120497	Intramuscular myxoma	Y
295	S00120501	Intramuscular myxoma	Y
296	S00120499	Intramuscular myxoma	Y
297	S00121043	Intramuscular myxoma	Y
298	S00121045	Intramuscular myxoma	Y
299	S00121053	Intramuscular myxoma	Y
300	S00142177	Leiomyosarcoma	Y				Y
301	S00142187	Leiomyosarcoma	Y
302	S00142202	Leiomyosarcoma	Y
303	S00139736	Leiomyosarcoma	Y				Y
304	S00139740	Leiomyosarcoma	Y
305	S00139748	Leiomyosarcoma	Y				Y
306	S00139760	Leiomyosarcoma	Y				Y
307	S00142147	Leiomyosarcoma	Y				Y
308	S00142446	Leiomyosarcoma	Y
309	S00142454	Leiomyosarcoma	Y
310	S00142410	Leiomyosarcoma	Y
311	S00142422	Leiomyosarcoma	Y
312	S00142430	Leiomyosarcoma	Y
313	S00142536	Leiomyosarcoma	Y
314	S00142552	Leiomyosarcoma	Y
315	S00142560	Leiomyosarcoma	Y
316	S00142571	Leiomyosarcoma	Y
317	S00142493	Leiomyosarcoma	Y
318	S00142497	Leiomyosarcoma	Y
319	S00142520	Leiomyosarcoma	Y
320	S00142629	Leiomyosarcoma	Y
321	S00142633	Leiomyosarcoma	Y
322	S00142587	Leiomyosarcoma	Y
323	S00142591	Leiomyosarcoma	Y
324	S00142605	Leiomyosarcoma	Y
325	S00142609	Leiomyosarcoma	Y
326	S00122171	Leiomyosarcoma	Y				Y
327	S00122172	Leiomyosarcoma	Y				Y
328	S00122222	Leiomyosarcoma	Y
329	S00122460	Leiomyosarcoma	Y
330	S00122483	Leiomyosarcoma	Y
331	S00122513	Leiomyosarcoma	Y
332	S00122521	Leiomyosarcoma	Y
333	S00122782	Leiomyosarcoma	Y
334	S00122845	Leiomyosarcoma	Y
335	S00122908	Leiomyosarcoma	Y
336	S00122966	Leiomyosarcoma	Y
337	S00122973	Leiomyosarcoma	Y
338	S00122975	Leiomyosarcoma	Y
339	S00122979	Leiomyosarcoma	Y
340	S00122993	Leiomyosarcoma	Y
341	S00122995	Leiomyosarcoma	Y
342	S00122999	Leiomyosarcoma	Y
343	S00123005	Leiomyosarcoma	Y
344	S00123016	Leiomyosarcoma	Y
345	S00123026	Leiomyosarcoma	Y
346	S00123053	Leiomyosarcoma	Y
347	S00123864	Leiomyosarcoma	Y
348	S00123877	Leiomyosarcoma	Y
349	S00123885	Leiomyosarcoma	Y
350	S00123894	Leiomyosarcoma	Y
351	S00123899	Leiomyosarcoma	Y
352	S00123938	Leiomyosarcoma	Y
353	S00123941	Leiomyosarcoma	Y
354	S00123957	Leiomyosarcoma	Y
355	S00123973	Leiomyosarcoma	Y
356	S00123977	Leiomyosarcoma	Y
357	S00123980	Leiomyosarcoma	Y
358	S00124072	Leiomyosarcoma	Y
359	S00124136	Leiomyosarcoma	Y
360	S00107144	Low grade fibromyxoid sarcoma	Y
361	S00107146	Low grade fibromyxoid sarcoma	Y
362	S00107152	Low grade fibromyxoid sarcoma	Y
363	S00107154	Low grade fibromyxoid sarcoma	Y				Y
364	S00107156	Low grade fibromyxoid sarcoma	Y
365	S00107158	Low grade fibromyxoid sarcoma	Y
366	S00107166	Low grade fibromyxoid sarcoma	Y
367	S00107174	Low grade fibromyxoid sarcoma	Y
368	S00107176	Low grade fibromyxoid sarcoma	Y
369	S00107183	Low grade fibromyxoid sarcoma	Y
370	S00107185	Low grade fibromyxoid sarcoma	Y
371	S00107189	Low grade fibromyxoid sarcoma	Y
372	S00107191	Low grade fibromyxoid sarcoma	Y
373	S00107195	Low grade fibromyxoid sarcoma	Y
374	S00107197	Low grade fibromyxoid sarcoma	Y
375	S00107201	Low grade fibromyxoid sarcoma	Y
376	S00107205	Low grade fibromyxoid sarcoma	Y
377	S00107207	Low grade fibromyxoid sarcoma	Y
378	S00107209	Low grade fibromyxoid sarcoma	Y
379	S00107213	Low grade fibromyxoid sarcoma	Y
380	S00107217	Low grade fibromyxoid sarcoma	Y
381	S00107219	Low grade fibromyxoid sarcoma	Y
382	S00107221	Low grade fibromyxoid sarcoma	Y
383	S00107223	Low grade fibromyxoid sarcoma	Y
384	S00107225	Low grade fibromyxoid sarcoma	Y
385	S00107231	Low grade fibromyxoid sarcoma	Y
386	S00107181	Low grade fibromyxoid sarcoma	Y
387	S00107229	Low grade fibromyxoid sarcoma	Y
388	S00128967	Low grade fibromyxoid sarcoma	Y				Y
389	S00152268	Low grade fibromyxoid sarcoma	Y
390	S00145956	Low grade fibromyxoid sarcoma	Y				Y
391	S00150744	Low grade fibromyxoid sarcoma	Y				Y
392	S00158995	Low grade fibromyxoid sarcoma	Y				Y
393	S00139536	Low grade fibromyxoid sarcoma	Y
394	S00144353	Low grade fibromyxoid sarcoma	Y				Y
395	S00155283	Low grade fibromyxoid sarcoma	Y				Y
396	S00125275	Low grade fibromyxoid sarcoma	Y
397	S00125279	Low grade fibromyxoid sarcoma	Y
398	S00125285	Low grade fibromyxoid sarcoma	Y
399	S00125289	Low grade fibromyxoid sarcoma	Y
400	S00125300	Low grade fibromyxoid sarcoma	Y
401	S00125325	Low grade fibromyxoid sarcoma	Y
402	S00125327	Low grade fibromyxoid sarcoma	Y
403	S00125329	Low grade fibromyxoid sarcoma	Y
404	S00125331	Low grade fibromyxoid sarcoma	Y
405	S00125333	Low grade fibromyxoid sarcoma	Y
406	S00125335	Low grade fibromyxoid sarcoma	Y
407	S00125337	Low grade fibromyxoid sarcoma	Y
408	S00125339	Low grade fibromyxoid sarcoma	Y
409	S00115020	Low grade fibromyxoid sarcoma	Y
410	S00115429	Low grade fibromyxoid sarcoma	Y
411	S00115439	Low grade fibromyxoid sarcoma	Y
412	S00115443	Low grade fibromyxoid sarcoma	Y
413	S00115447	Low grade fibromyxoid sarcoma	Y
414	S00115457	Low grade fibromyxoid sarcoma	Y
415	S00115462	Low grade fibromyxoid sarcoma	Y
416	S00115483	Low grade fibromyxoid sarcoma	Y
417	S00144515	Lymphoma	Y
418	S00144521	Lymphoma	Y
419	S00144526	Lymphoma	Y
420	S00144536	Lymphoma	Y
421	S00144548	Lymphoma	Y
422	S00144554	Lymphoma	Y
423	S00144558	Lymphoma	Y
424	S00144563	Lymphoma	Y
425	S00144570	Lymphoma	Y
426	S00144574	Lymphoma	Y
427	S00144620	Lymphoma	Y
428	S00144624	Lymphoma	Y
429	S00136485	Lymphoma	Y
430	S00144467	Lymphoma	Y				Y
431	S00144639	Lymphoma	Y
432	S00144472	Lymphoma	Y				Y
433	S00144476	Lymphoma	Y				Y
434	S00144480	Lymphoma	Y				Y
435	S00144485	Lymphoma	Y				Y
436	S00144489	Lymphoma	Y				Y
437	S00144503	Lymphoma	Y				Y
438	S00144510	Lymphoma	Y
439	S00144681	Lymphoma	Y
440	S00144685	Lymphoma	Y
441	S00144697	Lymphoma	Y
442	S00144701	Lymphoma	Y
443	S00144709	Lymphoma	Y
444	S00144713	Lymphoma	Y
445	S00144717	Lymphoma	Y
446	S00135943	Lymphoma	Y
447	S00144733	Lymphoma	Y
448	S00144753	Lymphoma	Y
449	S00144757	Lymphoma	Y
450	S00133504	Lymphoma	Y
451	S00144761	Lymphoma	Y
452	S00144649	Lymphoma	Y
453	S00144656	Lymphoma	Y
454	S00144660	Lymphoma	Y
455	S00144677	Lymphoma	Y
456	S00144807	Lymphoma	Y
457	S00144811	Lymphoma	Y
458	S00144815	Lymphoma	Y
459	S00144820	Lymphoma	Y
460	S00144835	Lymphoma	Y
461	S00144843	Lymphoma	Y
462	S00144765	Lymphoma	Y
463	S00144883	Lymphoma	Y
464	S00144888	Lymphoma	Y
465	S00144912	Lymphoma	Y
466	S00144777	Lymphoma	Y
467	S00140810	Lymphoma	Y
468	S00144795	Lymphoma	Y
469	S00145015	Lymphoma	Y
470	S00145041	Lymphoma	Y
471	S00145075	Lymphoma	Y
472	S00145179	Lymphoma	Y
473	S00145088	Lymphoma	Y
474	S00145740	Lymphoma	Y
475	S00145792	Lymphoma	Y
476	S00145824	Lymphoma	Y
477	S00120589	Myxoid liposarcoma	Y				Y
478	S00120591	Myxoid liposarcoma	Y				Y
479	S00120593	Myxoid liposarcoma	Y				Y
480	S00120595	Myxoid liposarcoma	Y				Y
481	S00120597	Myxoid liposarcoma	Y				Y
482	S00120599	Myxoid liposarcoma	Y				Y
483	S00120639	Myxoid liposarcoma	Y				Y
484	S00120641	Myxoid liposarcoma	Y
485	S00120643	Myxoid liposarcoma	Y
486	S00120645	Myxoid liposarcoma	Y
487	S00120660	Myxoid liposarcoma	Y
488	S00120662	Myxoid liposarcoma	Y
489	S00120664	Myxoid liposarcoma	Y
490	S00120666	Myxoid liposarcoma	Y
491	S00120678	Myxoid liposarcoma	Y
492	S00120680	Myxoid liposarcoma	Y
493	S00120684	Myxoid liposarcoma	Y
494	S00120686	Myxoid liposarcoma	Y
495	S00120698	Myxoid liposarcoma	Y
496	S00120710	Myxoid liposarcoma	Y
497	S00120715	Myxoid liposarcoma	Y
498	S00120717	Myxoid liposarcoma	Y
499	S00120719	Myxoid liposarcoma	Y
500	S00120721	Myxoid liposarcoma	Y
501	S00120727	Myxoid liposarcoma	Y
502	S00120732	Myxoid liposarcoma	Y
503	S00120734	Myxoid liposarcoma	Y
504	S00120736	Myxoid liposarcoma	Y
505	S00120738	Myxoid liposarcoma	Y
506	S00120740	Myxoid liposarcoma	Y
507	S00120742	Myxoid liposarcoma	Y
508	S00120744	Myxoid liposarcoma	Y
509	S00120587	Myxoid liposarcoma	Y
510	S00120754	Myxoid liposarcoma	Y
511	S00120758	Myxoid liposarcoma	Y
512	S00120762	Myxoid liposarcoma	Y
513	S00120766	Myxoid liposarcoma	Y
514	S00120768	Myxoid liposarcoma	Y
515	S00120770	Myxoid liposarcoma	Y
516	S00120782	Myxoid liposarcoma	Y
517	S00120788	Myxoid liposarcoma	Y
518	S00120798	Myxoid liposarcoma	Y
519	S00120808	Myxoid liposarcoma	Y
520	S00120819	Myxoid liposarcoma	Y
521	S00120823	Myxoid liposarcoma	Y
522	S00120843	Myxoid liposarcoma	Y
523	S00120895	Myxoid liposarcoma	Y
524	S00120897	Myxoid liposarcoma	Y
525	S00120899	Myxoid liposarcoma	Y
526	S00120904	Myxoid liposarcoma	Y
527	S00120906	Myxoid liposarcoma	Y
528	S00121209	Myxoid liposarcoma	Y
529	S00121213	Myxoid liposarcoma	Y
530	S00121218	Myxoid liposarcoma	Y
531	S00121222	Myxoid liposarcoma	Y
532	S00121226	Myxoid liposarcoma	Y
533	S00121228	Myxoid liposarcoma	Y
534	S00121236	Myxoid liposarcoma	Y
535	S00121240	Myxoid liposarcoma	Y
536	S00121242	Myxoid liposarcoma	Y
537	S00107401	Neurofibroma	Y				Y
538	S00107407	Neurofibroma	Y				Y
539	S00107409	Neurofibroma	Y				Y
540	S00107411	Neurofibroma	Y
541	S00107413	Neurofibroma	Y
542	S00107419	Neurofibroma	Y
543	S00107421	Neurofibroma	Y
544	S00107423	Neurofibroma	Y
545	S00107425	Neurofibroma	Y
546	S00107427	Neurofibroma	Y
547	S00107429	Neurofibroma	Y
548	S00107437	Neurofibroma	Y
549	S00107443	Neurofibroma	Y
550	S00107452	Neurofibroma	Y
551	S00107464	Neurofibroma	Y
552	S00107468	Neurofibroma	Y
553	S00107470	Neurofibroma	Y
554	S00107486	Neurofibroma	Y
555	S00107488	Neurofibroma	Y
556	S00107494	Neurofibroma	Y
557	S00107496	Neurofibroma	Y
558	S00107498	Neurofibroma	Y
559	S00107417	Neurofibroma	Y
560	S00107431	Neurofibroma	Y
561	S00131000	Neurofibroma	Y
562	S00119486	Neurofibroma	Y				Y
563	S00119488	Neurofibroma	Y				Y
564	S00119490	Neurofibroma	Y				Y
565	S00123382	Neurofibroma	Y
566	S00123388	Neurofibroma	Y
567	S00123390	Neurofibroma	Y
568	S00123392	Neurofibroma	Y
569	S00123398	Neurofibroma	Y
570	S00123400	Neurofibroma	Y
571	S00123404	Neurofibroma	Y
572	S00123408	Neurofibroma	Y
573	S00123420	Neurofibroma	Y
574	S00123424	Neurofibroma	Y
575	S00123426	Neurofibroma	Y
576	S00123434	Neurofibroma	Y
577	S00123436	Neurofibroma	Y
578	S00123438	Neurofibroma	Y
579	S00123440	Neurofibroma	Y
580	S00123442	Neurofibroma	Y
581	S00123444	Neurofibroma	Y
582	S00123454	Neurofibroma	Y
583	S00123459	Neurofibroma	Y
584	S00123465	Neurofibroma	Y
585	S00123473	Neurofibroma	Y
586	S00123491	Neurofibroma	Y
587	S00123565	Neurofibroma	Y
588	S00123569	Neurofibroma	Y
589	S00123571	Neurofibroma	Y
590	S00123577	Neurofibroma	Y
591	S00123579	Neurofibroma	Y
592	S00123583	Neurofibroma	Y
593	S00123589	Neurofibroma	Y				Y
594	S00123597	Neurofibroma	Y
595	S00123601	Neurofibroma	Y
596	S00124321	Neurofibroma	Y
597	S00104928	Nodular fasciitis	Y
598	S00104930	Nodular fasciitis	Y
599	S00104938	Nodular fasciitis	Y
600	S00104950	Nodular fasciitis	Y
601	S00104960	Nodular fasciitis	Y
602	S00104962	Nodular fasciitis	Y
603	S00104964	Nodular fasciitis	Y
604	S00104968	Nodular fasciitis	Y
605	S00104970	Nodular fasciitis	Y
606	S00104972	Nodular fasciitis	Y
607	S00104974	Nodular fasciitis	Y
608	S00104976	Nodular fasciitis	Y
609	S00104980	Nodular fasciitis	Y
610	S00104984	Nodular fasciitis	Y
611	S00104986	Nodular fasciitis	Y				Y
612	S00104992	Nodular fasciitis	Y
613	S00105004	Nodular fasciitis	Y
614	S00105022	Nodular fasciitis	Y
615	S00105024	Nodular fasciitis	Y
616	S00105030	Nodular fasciitis	Y
617	S00105041	Nodular fasciitis	Y				Y
618	S00105051	Nodular fasciitis	Y
619	S00105055	Nodular fasciitis	Y				Y
620	S00105061	Nodular fasciitis	Y				Y
621	S00105065	Nodular fasciitis	Y				Y
622	S00105069	Nodular fasciitis	Y
623	S00105071	Nodular fasciitis	Y
624	S00105087	Nodular fasciitis	Y
625	S00105091	Nodular fasciitis	Y
626	S00105097	Nodular fasciitis	Y
627	S00105099	Nodular fasciitis	Y
628	S00104926	Nodular fasciitis	Y
629	S00104934	Nodular fasciitis	Y
630	S00104936	Nodular fasciitis	Y
631	S00104940	Nodular fasciitis	Y
632	S00104944	Nodular fasciitis	Y
633	S00104946	Nodular fasciitis	Y
634	S00104958	Nodular fasciitis	Y
635	S00104966	Nodular fasciitis	Y
636	S00104990	Nodular fasciitis	Y
637	S00105001	Nodular fasciitis	Y
638	S00105006	Nodular fasciitis	Y
639	S00105012	Nodular fasciitis	Y
640	S00105020	Nodular fasciitis	Y
641	S00105028	Nodular fasciitis	Y
642	S00105049	Nodular fasciitis	Y				Y
643	S00105075	Nodular fasciitis	Y
644	S00105198	Nodular fasciitis	Y
645	S00105204	Nodular fasciitis	Y
646	S00105210	Nodular fasciitis	Y
647	S00105214	Nodular fasciitis	Y
648	S00105640	Nodular fasciitis	Y
649	S00105648	Nodular fasciitis	Y				Y
650	S00105650	Nodular fasciitis	Y
651	S00105652	Nodular fasciitis	Y
652	S00105656	Nodular fasciitis	Y
653	S00105662	Nodular fasciitis	Y
654	S00105668	Nodular fasciitis	Y
655	S00105672	Nodular fasciitis	Y
656	S00105654	Nodular fasciitis	Y
657	S00131736	Schwannoma	Y
658	S00119560	Schwannoma	Y
659	S00119584	Schwannoma	Y
660	S00119601	Schwannoma	Y
661	S00123349	Schwannoma	Y
662	S00123394	Schwannoma	Y
663	S00123469	Schwannoma	Y
664	S00123470	Schwannoma	Y
665	S00126415	Schwannoma	Y
666	S00126419	Schwannoma	Y
667	S00126421	Schwannoma	Y
668	S00126425	Schwannoma	Y
669	S00126427	Schwannoma	Y
670	S00126429	Schwannoma	Y
671	S00126431	Schwannoma	Y
672	S00126433	Schwannoma	Y
673	S00126437	Schwannoma	Y
674	S00126441	Schwannoma	Y
675	S00126510	Schwannoma	Y
676	S00126520	Schwannoma	Y
677	S00126522	Schwannoma	Y
678	S00126524	Schwannoma	Y
679	S00126526	Schwannoma	Y
680	S00126530	Schwannoma	Y				Y
681	S00126535	Schwannoma	Y				Y
682	S00126538	Schwannoma	Y				Y
683	S00126542	Schwannoma	Y				Y
684	S00126546	Schwannoma	Y				Y
685	S00126549	Schwannoma	Y				Y
686	S00126553	Schwannoma	Y				Y
687	S00126556	Schwannoma	Y
688	S00126564	Schwannoma	Y
689	S00126577	Schwannoma	Y
690	S00126590	Schwannoma	Y
691	S00126596	Schwannoma	Y
692	S00126598	Schwannoma	Y
693	S00126974	Schwannoma	Y
694	S00126976	Schwannoma	Y
695	S00126978	Schwannoma	Y
696	S00126984	Schwannoma	Y
697	S00126987	Schwannoma	Y
698	S00126995	Schwannoma	Y
699	S00127000	Schwannoma	Y
700	S00127003	Schwannoma	Y
701	S00127006	Schwannoma	Y
702	S00127009	Schwannoma	Y
703	S00127014	Schwannoma	Y
704	S00127025	Schwannoma	Y
705	S00127034	Schwannoma	Y
706	S00127036	Schwannoma	Y
707	S00127038	Schwannoma	Y
708	S00127042	Schwannoma	Y
709	S00127044	Schwannoma	Y
710	S00127046	Schwannoma	Y
711	S00127050	Schwannoma	Y
712	S00127056	Schwannoma	Y
713	S00127060	Schwannoma	Y
714	S00127070	Schwannoma	Y
715	S00127072	Schwannoma	Y
716	BB-SFT01-00029	Solitary fibrous tumour	Y
717	BB-SFT01-00032	Solitary fibrous tumour	Y
718	BB-SFT01-00060	Solitary fibrous tumour	Y
719	BB-SFT01-00079	Solitary fibrous tumour	Y
720	BB-SFT01-00078	Solitary fibrous tumour	Y
721	BB-SFT01-00001	Solitary fibrous tumour	Y
722	BB-SFT01-00003	Solitary fibrous tumour	Y
723	BB-SFT01-00008	Solitary fibrous tumour	Y
724	BB-SFT01-00005	Solitary fibrous tumour	Y
725	BB-SFT01-00007	Solitary fibrous tumour	Y
726	BB-SFT01-00019	Solitary fibrous tumour	Y
727	BB-SFT01-00014	Solitary fibrous tumour	Y
728	BB-SFT01-00026	Solitary fibrous tumour	Y
729	BB-SFT01-00072	Solitary fibrous tumour	Y
730	BB-SFT01-00073	Solitary fibrous tumour	Y
731	BB-SFT01-00067	Solitary fibrous tumour	Y
732	BB-SFT01-00061	Solitary fibrous tumour	Y
733	BB-SFT01-00064	Solitary fibrous tumour	Y
734	BB-SFT01-00045	Solitary fibrous tumour	Y
735	BB-SFT01-00038	Solitary fibrous tumour	Y
736	BB-SFT01-00062	Solitary fibrous tumour	Y
737	BB-SFT01-00059	Solitary fibrous tumour	Y
738	BB-SFT01-00051	Solitary fibrous tumour	Y
739	BB-SFT01-00130	Solitary fibrous tumour	Y
740	BB-SFT01-00011	Solitary fibrous tumour	Y
741	BB-SFT01-00004	Solitary fibrous tumour	Y
742	BB-SFT01-00121	Solitary fibrous tumour	Y
743	BB-SFT01-00127	Solitary fibrous tumour	Y
744	BB-SFT01-00133	Solitary fibrous tumour	Y
745	BB-SFT01-00212	Solitary fibrous tumour	Y
746	BB-SFT01-00284	Solitary fibrous tumour	Y				Y
747	BB-SFT01-00283	Solitary fibrous tumour	Y				Y
748	BB-SFT01-00132	Solitary fibrous tumour	Y
749	BB-SFT01-00211	Solitary fibrous tumour	Y
750	BB-SFT01-00135	Solitary fibrous tumour	Y
751	BB-SFT01-00125	Solitary fibrous tumour	Y
752	BB-SFT01-00128	Solitary fibrous tumour	Y
753	BB-SFT01-00282	Solitary fibrous tumour	Y
754	BB-SFT01-00050	Solitary fibrous tumour	Y
755	BB-SFT01-00076	Solitary fibrous tumour	Y
756	BB-SFT01-00080	Solitary fibrous tumour	Y
757	BB-SFT01-00028	Solitary fibrous tumour	Y
758	BB-SFT01-00024	Solitary fibrous tumour	Y
759	BB-SFT01-00012	Solitary fibrous tumour	Y
760	BB-SFT01-00069	Solitary fibrous tumour	Y
761	BB-SFT01-00066	Solitary fibrous tumour	Y
762	BB-SFT01-00034	Solitary fibrous tumour	Y
763	BB-SFT01-00025	Solitary fibrous tumour	Y
764	BB-SFT01-00013	Solitary fibrous tumour	Y
765	BB-SFT01-00075	Solitary fibrous tumour	Y
766	BB-SFT01-00286	Solitary fibrous tumour	Y				Y
767	BB-SFT01-00057	Solitary fibrous tumour	Y
768	S00105380	Solitary fibrous tumour	Y
769	S00133779	Solitary fibrous tumour	Y				Y
770	S00134842	Solitary fibrous tumour	Y				Y
771	S00138258	Solitary fibrous tumour	Y				Y
772	S00133007	Solitary fibrous tumour	Y
773	S00133369	Solitary fibrous tumour	Y				Y
774	S00130762	Solitary fibrous tumour	Y
775	S00119940	Solitary fibrous tumour	Y
776	S00107336	Synovial sarcoma	Y
777	S00107338	Synovial sarcoma	Y
778	S00107342	Synovial sarcoma	Y
779	S00107362	Synovial sarcoma	Y
780	S00107364	Synovial sarcoma	Y
781	S00107372	Synovial sarcoma	Y
782	S00107376	Synovial sarcoma	Y
783	S00107378	Synovial sarcoma	Y
784	S00107382	Synovial sarcoma	Y
785	S00107384	Synovial sarcoma	Y
786	S00126202	Synovial sarcoma	Y
787	S00126203	Synovial sarcoma	Y
788	S00126204	Synovial sarcoma	Y
789	S00126205	Synovial sarcoma	Y
790	S00126206	Synovial sarcoma	Y
791	S00126207	Synovial sarcoma	Y
792	S00126208	Synovial sarcoma	Y
793	S00126209	Synovial sarcoma	Y
794	S00126218	Synovial sarcoma	Y
795	S00126220	Synovial sarcoma	Y
796	S00126222	Synovial sarcoma	Y
797	S00126224	Synovial sarcoma	Y
798	S00126226	Synovial sarcoma	Y
799	S00126227	Synovial sarcoma	Y
800	S00126228	Synovial sarcoma	Y
801	S00126233	Synovial sarcoma	Y
802	S00126235	Synovial sarcoma	Y
803	S00126237	Synovial sarcoma	Y
804	S00126240	Synovial sarcoma	Y
805	S00126241	Synovial sarcoma	Y
806	S00126245	Synovial sarcoma	Y
807	S00126246	Synovial sarcoma	Y
808	S00126247	Synovial sarcoma	Y
809	S00126249	Synovial sarcoma	Y
810	S00126250	Synovial sarcoma	Y
811	S00126257	Synovial sarcoma	Y
812	S00126261	Synovial sarcoma	Y
813	S00126263	Synovial sarcoma	Y
814	S00126291	Synovial sarcoma	Y
815	S00126299	Synovial sarcoma	Y
816	S00126311	Synovial sarcoma	Y
817	S00126317	Synovial sarcoma	Y
818	S00126320	Synovial sarcoma	Y
819	S00126322	Synovial sarcoma	Y
820	S00126323	Synovial sarcoma	Y
821	S00126325	Synovial sarcoma	Y
822	S00109149	Synovial sarcoma	Y
823	S00109150	Synovial sarcoma	Y
824	S00109151	Synovial sarcoma	Y
825	S00109154	Synovial sarcoma	Y
826	S00109157	Synovial sarcoma	Y
827	S00109158	Synovial sarcoma	Y
828	S00109164	Synovial sarcoma	Y
829	S00109165	Synovial sarcoma	Y
830	S00109166	Synovial sarcoma	Y
831	S00109172	Synovial sarcoma	Y
832	S00109174	Synovial sarcoma	Y
833	S00109176	Synovial sarcoma	Y
834	S00109183	Synovial sarcoma	Y
835	S00109185	Synovial sarcoma	Y
836	S00104391	Desmoid Fibromatosis		Y
837	S00104454	Desmoid Fibromatosis		Y
838	S00104456	Desmoid Fibromatosis		Y
839	S00104466	Desmoid Fibromatosis		Y
840	S00104488	Desmoid Fibromatosis		Y
841	S00104494	Desmoid Fibromatosis		Y
842	S00104501	Desmoid Fibromatosis		Y
843	S00104505	Desmoid Fibromatosis		Y
844	S00104514	Desmoid Fibromatosis		Y
845	S00104516	Desmoid Fibromatosis		Y
846	S00104562	Desmoid Fibromatosis		Y
847	S00104571	Desmoid Fibromatosis		Y
848	S00104577	Desmoid Fibromatosis		Y
849	S00104584	Desmoid Fibromatosis		Y
850	S00104611	Desmoid Fibromatosis		Y
851	S00104619	Desmoid Fibromatosis		Y
852	S00104667	Desmoid Fibromatosis		Y
853	S00104586	Desmoid Fibromatosis		Y
854	S00104661	Desmoid Fibromatosis		Y
855	S00104627	Desmoid Fibromatosis		Y
856	S00107502	Dermatofibrosarcoma protuberans		Y
857	S00107504	Dermatofibrosarcoma protuberans		Y
858	S00107508	Dermatofibrosarcoma protuberans		Y
859	S00107528	Dermatofibrosarcoma protuberans		Y
860	S00107531	Dermatofibrosarcoma protuberans		Y
861	S00107537	Dermatofibrosarcoma protuberans		Y
862	S00107541	Dermatofibrosarcoma protuberans		Y
863	S00107551	Dermatofibrosarcoma protuberans		Y
864	S00107557	Dermatofibrosarcoma protuberans		Y
865	S00107572	Dermatofibrosarcoma protuberans		Y
866	S00107590	Dermatofibrosarcoma protuberans		Y
867	S00107592	Dermatofibrosarcoma protuberans		Y
868	S00151042	Dermatofibrosarcoma protuberans		Y
869	S00139682	Dermatofibrosarcoma protuberans		Y
870	S00150855	Dermatofibrosarcoma protuberans		Y
871	S00109200	Dermatofibrosarcoma protuberans		Y
872	S00109203	Dermatofibrosarcoma protuberans		Y
873	S00109206	Dermatofibrosarcoma protuberans		Y
874	S00109211	Dermatofibrosarcoma protuberans		Y
875	S00109236	Dermatofibrosarcoma protuberans		Y
876	S00134753	Ewing		Y
877	S00134765	Ewing		Y
878	S00134548	Ewing		Y
879	S00134771	Ewing		Y
880	S00134772	Ewing		Y
881	S00134723	Ewing		Y
882	S00134639	Ewing		Y
883	S00134647	Ewing		Y
884	S00134666	Ewing		Y
885	S00135265	Ewing		Y
886	S00134693	Ewing		Y
887	S00134701	Ewing		Y
888	S00134829	Ewing		Y
889	S00134611	Ewing		Y
890	S00134615	Ewing		Y
891	S00134619	Ewing		Y
892	S00135336	Ewing		Y
893	S00135328	Ewing		Y
894	S00135450	Ewing		Y
895	S00121956	Ewing		Y
896	S00136482	Glomus tumour		Y
897	S00136505	Glomus tumour		Y
898	S00136511	Glomus tumour		Y
899	S00136128	Glomus tumour		Y
900	S00136132	Glomus tumour		Y
901	S00136436	Glomus tumour		Y
902	S00136523	Glomus tumour		Y
903	S00136527	Glomus tumour		Y
904	S00156521	Glomus tumour		Y
905	S00136564	Glomus tumour		Y
906	S00136576	Glomus tumour		Y
907	S00136279	Glomus tumour		Y
908	S00136283	Glomus tumour		Y
909	S00136072	Glomus tumour		Y
910	S00136335	Glomus tumour		Y
911	S00133589	Glomus tumour		Y
912	S00136396	Glomus tumour		Y
913	S00136303	Glomus tumour		Y
914	S00136311	Glomus tumour		Y
915	S00136315	Glomus tumour		Y
916	S00120279	Intramuscular myxoma		Y
917	S00120431	Intramuscular myxoma		Y
918	S00120441	Intramuscular myxoma		Y
919	S00121051	Intramuscular myxoma		Y
920	S00124330	Intramuscular myxoma		Y
921	S00124334	Intramuscular myxoma		Y
922	S00124548	Intramuscular myxoma		Y
923	S00124550	Intramuscular myxoma		Y
924	S00124554	Intramuscular myxoma		Y
925	S00124564	Intramuscular myxoma		Y
926	S00120282	Intramuscular myxoma		Y
927	S00120319	Intramuscular myxoma		Y
928	S00120355	Intramuscular myxoma		Y
929	S00126970	Intramuscular myxoma		Y
930	S00120463	Intramuscular myxoma		Y
931	S00120477	Intramuscular myxoma		Y
932	S00120487	Intramuscular myxoma		Y
933	S00120491	Intramuscular myxoma		Y
934	S00121049	Intramuscular myxoma		Y
935	S00121055	Intramuscular myxoma		Y
936	S00142374	Leiomyosarcoma		Y
937	S00142450	Leiomyosarcoma		Y
938	S00142414	Leiomyosarcoma		Y
939	S00142426	Leiomyosarcoma		Y
940	S00142548	Leiomyosarcoma		Y
941	S00142568	Leiomyosarcoma		Y
942	S00142621	Leiomyosarcoma		Y
943	S00142645	Leiomyosarcoma		Y
944	S00142579	Leiomyosarcoma		Y
945	S00142583	Leiomyosarcoma		Y
946	S00122496	Leiomyosarcoma		Y
947	S00122506	Leiomyosarcoma		Y
948	S00122994	Leiomyosarcoma		Y
949	S00123040	Leiomyosarcoma		Y
950	S00123051	Leiomyosarcoma		Y
951	S00123903	Leiomyosarcoma		Y
952	S00123915	Leiomyosarcoma		Y
953	S00123947	Leiomyosarcoma		Y
954	S00123951	Leiomyosarcoma		Y
955	S00123990	Leiomyosarcoma		Y
956	S00107168	Low grade fibromyxoid sarcoma		Y
957	S00107170	Low grade fibromyxoid sarcoma		Y
958	S00107187	Low grade fibromyxoid sarcoma		Y
959	S00107193	Low grade fibromyxoid sarcoma		Y
960	S00107199	Low grade fibromyxoid sarcoma		Y
961	S00107211	Low grade fibromyxoid sarcoma		Y
962	S00107215	Low grade fibromyxoid sarcoma		Y
963	S00107227	Low grade fibromyxoid sarcoma		Y
964	S00107233	Low grade fibromyxoid sarcoma		Y
965	S00107249	Low grade fibromyxoid sarcoma		Y
966	S00107251	Low grade fibromyxoid sarcoma		Y
967	S00156533	Low grade fibromyxoid sarcoma		Y
968	S00155548	Low grade fibromyxoid sarcoma		Y
969	S00125267	Low grade fibromyxoid sarcoma		Y
970	S00125269	Low grade fibromyxoid sarcoma		Y
971	S00125277	Low grade fibromyxoid sarcoma		Y
972	S00125287	Low grade fibromyxoid sarcoma		Y
973	S00125291	Low grade fibromyxoid sarcoma		Y
974	S00115474	Low grade fibromyxoid sarcoma		Y
975	S00144461	Lymphoma		Y
976	S00144578	Lymphoma		Y
977	S00144632	Lymphoma		Y
978	S00144693	Lymphoma		Y
979	S00144725	Lymphoma		Y
980	S00144741	Lymphoma		Y
981	S00144745	Lymphoma		Y
982	S00144749	Lymphoma		Y
983	S00135771	Lymphoma		Y
984	S00144799	Lymphoma		Y
985	S00144827	Lymphoma		Y
986	S00144839	Lymphoma		Y
987	S00144847	Lymphoma		Y
988	S00144851	Lymphoma		Y
989	S00144894	Lymphoma		Y
990	S00144769	Lymphoma		Y
991	S00144773	Lymphoma		Y
992	S00144781	Lymphoma		Y
993	S00144791	Lymphoma		Y
994	S00145783	Lymphoma		Y
995	S00120603	Myxoid liposarcoma		Y
996	S00120635	Myxoid liposarcoma		Y
997	S00120637	Myxoid liposarcoma		Y
998	S00120672	Myxoid liposarcoma		Y
999	S00120682	Myxoid liposarcoma		Y
1000	S00120690	Myxoid liposarcoma		Y
1001	S00120692	Myxoid liposarcoma		Y
1002	S00120723	Myxoid liposarcoma		Y
1003	S00120729	Myxoid liposarcoma		Y
1004	S00120752	Myxoid liposarcoma		Y
1005	S00120764	Myxoid liposarcoma		Y
1006	S00120786	Myxoid liposarcoma		Y
1007	S00120796	Myxoid liposarcoma		Y
1008	S00120835	Myxoid liposarcoma		Y
1009	S00120839	Myxoid liposarcoma		Y
1010	S00120846	Myxoid liposarcoma		Y
1011	S00121211	Myxoid liposarcoma		Y
1012	S00121220	Myxoid liposarcoma		Y
1013	S00121230	Myxoid liposarcoma		Y
1014	S00121234	Myxoid liposarcoma		Y
1015	S00107403	Neurofibroma		Y
1016	S00107433	Neurofibroma		Y
1017	S00107490	Neurofibroma		Y
1018	S00107492	Neurofibroma		Y
1019	S00107439	Neurofibroma		Y
1020	S00130885	Neurofibroma		Y
1021	S00119483	Neurofibroma		Y
1022	S00119500	Neurofibroma		Y
1023	S00119595	Neurofibroma		Y
1024	S00119944	Neurofibroma		Y
1025	S00123378	Neurofibroma		Y
1026	S00123402	Neurofibroma		Y
1027	S00123410	Neurofibroma		Y
1028	S00123416	Neurofibroma		Y
1029	S00123463	Neurofibroma		Y
1030	S00123489	Neurofibroma		Y
1031	S00123585	Neurofibroma		Y
1032	S00123593	Neurofibroma		Y
1033	S00123599	Neurofibroma		Y
1034	S00124317	Neurofibroma		Y
1035	S00104978	Nodular fasciitis		Y
1036	S00104994	Nodular fasciitis		Y
1037	S00104996	Nodular fasciitis		Y
1038	S00105010	Nodular fasciitis		Y
1039	S00105026	Nodular fasciitis		Y
1040	S00105033	Nodular fasciitis		Y
1041	S00105037	Nodular fasciitis		Y
1042	S00105039	Nodular fasciitis		Y
1043	S00105047	Nodular fasciitis		Y
1044	S00105063	Nodular fasciitis		Y
1045	S00104954	Nodular fasciitis		Y
1046	S00104956	Nodular fasciitis		Y
1047	S00105190	Nodular fasciitis		Y
1048	S00105206	Nodular fasciitis		Y
1049	S00105658	Nodular fasciitis		Y
1050	S00105660	Nodular fasciitis		Y
1051	S00105666	Nodular fasciitis		Y
1052	S00105670	Nodular fasciitis		Y
1053	S00105664	Nodular fasciitis		Y
1054	S00105008	Nodular fasciitis		Y
1055	S00126423	Schwannoma		Y
1056	S00126435	Schwannoma		Y
1057	S00126512	Schwannoma		Y
1058	S00126514	Schwannoma		Y
1059	S00126518	Schwannoma		Y
1060	S00126528	Schwannoma		Y
1061	S00126562	Schwannoma		Y
1062	S00126583	Schwannoma		Y
1063	S00126586	Schwannoma		Y
1064	S00126588	Schwannoma		Y
1065	S00126594	Schwannoma		Y
1066	S00126982	Schwannoma		Y
1067	S00126990	Schwannoma		Y
1068	S00126998	Schwannoma		Y
1069	S00127011	Schwannoma		Y
1070	S00127017	Schwannoma		Y
1071	S00127021	Schwannoma		Y
1072	S00127058	Schwannoma		Y
1073	S00127062	Schwannoma		Y
1074	S00127064	Schwannoma		Y
1075	BB-SFT01-00289	Solitary fibrous tumour		Y
1076	BB-SFT01-00041	Solitary fibrous tumour		Y
1077	BB-SFT01-00037	Solitary fibrous tumour		Y
1078	BB-SFT01-00055	Solitary fibrous tumour		Y
1079	BB-SFT01-00023	Solitary fibrous tumour		Y
1080	BB-SFT01-00017	Solitary fibrous tumour		Y
1081	BB-SFT01-00063	Solitary fibrous tumour		Y
1082	BB-SFT01-00070	Solitary fibrous tumour		Y
1083	BB-SFT01-00068	Solitary fibrous tumour		Y
1084	BB-SFT01-00053	Solitary fibrous tumour		Y
1085	BB-SFT01-00052	Solitary fibrous tumour		Y
1086	BB-SFT01-00120	Solitary fibrous tumour		Y
1087	BB-SFT01-00281	Solitary fibrous tumour		Y
1088	BB-SFT01-00129	Solitary fibrous tumour		Y
1089	BB-SFT01-00042	Solitary fibrous tumour		Y
1090	BB-SFT01-00077	Solitary fibrous tumour		Y
1091	BB-SFT01-00134	Solitary fibrous tumour		Y
1092	S00138164	Solitary fibrous tumour		Y
1093	S00130758	Solitary fibrous tumour		Y
1094	BB-SFT01-00131	Solitary fibrous tumour		Y
1095	S00107305	Synovial sarcoma		Y
1096	S00107333	Synovial sarcoma		Y
1097	S00107386	Synovial sarcoma		Y
1098	S00107391	Synovial sarcoma		Y
1099	S00107331	Synovial sarcoma		Y
1100	S00126210	Synovial sarcoma		Y
1101	S00126211	Synovial sarcoma		Y
1102	S00126213	Synovial sarcoma		Y
1103	S00126217	Synovial sarcoma		Y
1104	S00126223	Synovial sarcoma		Y
1105	S00126229	Synovial sarcoma		Y
1106	S00126231	Synovial sarcoma		Y
1107	S00126232	Synovial sarcoma		Y
1108	S00126236	Synovial sarcoma		Y
1109	S00126238	Synovial sarcoma		Y
1110	S00126248	Synovial sarcoma		Y
1111	S00126321	Synovial sarcoma		Y
1112	S00109162	Synovial sarcoma		Y
1113	S00109173	Synovial sarcoma		Y
1114	S00109182	Synovial sarcoma		Y
1115	S00104397	Desmoid Fibromatosis			Y
1116	S00104451	Desmoid Fibromatosis			Y
1117	S00104464	Desmoid Fibromatosis			Y
1118	S00104473	Desmoid Fibromatosis			Y
1119	S00104483	Desmoid Fibromatosis			Y
1120	S00104509	Desmoid Fibromatosis			Y
1121	S00104534	Desmoid Fibromatosis			Y
1122	S00104547	Desmoid Fibromatosis			Y
1123	S00104549	Desmoid Fibromatosis			Y
1124	S00104553	Desmoid Fibromatosis			Y
1125	S00104560	Desmoid Fibromatosis			Y
1126	S00104588	Desmoid Fibromatosis			Y
1127	S00104596	Desmoid Fibromatosis			Y
1128	S00104601	Desmoid Fibromatosis			Y
1129	S00104609	Desmoid Fibromatosis			Y
1130	S00104629	Desmoid Fibromatosis			Y
1131	S00104634	Desmoid Fibromatosis			Y
1132	S00104650	Desmoid Fibromatosis			Y
1133	S00104654	Desmoid Fibromatosis			Y
1134	S00104665	Desmoid Fibromatosis			Y
1135	S00107514	Dermatofibrosarcoma protuberans			Y
1136	S00107522	Dermatofibrosarcoma protuberans			Y
1137	S00107525	Dermatofibrosarcoma protuberans			Y
1138	S00107548	Dermatofibrosarcoma protuberans			Y
1139	S00107555	Dermatofibrosarcoma protuberans			Y
1140	S00107586	Dermatofibrosarcoma protuberans			Y
1141	S00107598	Dermatofibrosarcoma protuberans			Y
1142	S00107602	Dermatofibrosarcoma protuberans			Y
1143	S00136982	Dermatofibrosarcoma protuberans			Y
1144	S00140044	Dermatofibrosarcoma protuberans			Y
1145	S00109189	Dermatofibrosarcoma protuberans			Y
1146	S00109190	Dermatofibrosarcoma protuberans			Y
1147	S00109201	Dermatofibrosarcoma protuberans			Y
1148	S00109207	Dermatofibrosarcoma protuberans			Y
1149	S00109214	Dermatofibrosarcoma protuberans			Y
1150	S00109220	Dermatofibrosarcoma protuberans			Y
1151	S00109222	Dermatofibrosarcoma protuberans			Y
1152	S00109226	Dermatofibrosarcoma protuberans			Y
1153	S00109228	Dermatofibrosarcoma protuberans			Y
1154	S00109233	Dermatofibrosarcoma protuberans			Y
1155	S00134757	Ewing			Y
1156	S00134534	Ewing			Y
1157	S00127086	Ewing			Y
1158	S00121988	Ewing			Y
1159	S00134798	Ewing			Y
1160	S00134802	Ewing			Y
1161	S00121207	Ewing			Y
1162	S00134585	Ewing			Y
1163	S00121205	Ewing			Y
1164	S00125527	Ewing			Y
1165	S00134825	Ewing			Y
1166	S00134674	Ewing			Y
1167	S00134697	Ewing			Y
1168	S00126582	Ewing			Y
1169	S00134607	Ewing			Y
1170	S00126619	Ewing			Y
1171	S00135167	Ewing			Y
1172	S00134852	Ewing			Y
1173	S00135393	Ewing			Y
1174	S00135595	Ewing			Y
1175	S00136097	Glomus tumour			Y
1176	S00136488	Glomus tumour			Y
1177	S00136104	Glomus tumour			Y
1178	S00136124	Glomus tumour			Y
1179	S00136159	Glomus tumour			Y
1180	S00136553	Glomus tumour			Y
1181	S00136263	Glomus tumour			Y
1182	S00136271	Glomus tumour			Y
1183	S00136275	Glomus tumour			Y
1184	S00135755	Glomus tumour			Y
1185	S00136460	Glomus tumour			Y
1186	S00136343	Glomus tumour			Y
1187	S00136347	Glomus tumour			Y
1188	S00136287	Glomus tumour			Y
1189	S00136400	Glomus tumour			Y
1190	S00136412	Glomus tumour			Y
1191	S00136420	Glomus tumour			Y
1192	S00136295	Glomus tumour			Y
1193	S00136319	Glomus tumour			Y
1194	S00136592	Glomus tumour			Y
1195	S00137989	Intramuscular myxoma			Y
1196	S00120437	Intramuscular myxoma			Y
1197	S00120445	Intramuscular myxoma			Y
1198	S00120447	Intramuscular myxoma			Y
1199	S00120449	Intramuscular myxoma			Y
1200	S00120451	Intramuscular myxoma			Y
1201	S00120461	Intramuscular myxoma			Y
1202	S00121047	Intramuscular myxoma			Y
1203	S00121059	Intramuscular myxoma			Y
1204	S00124316	Intramuscular myxoma			Y
1205	S00124338	Intramuscular myxoma			Y
1206	S00124536	Intramuscular myxoma			Y
1207	S00124540	Intramuscular myxoma			Y
1208	S00124552	Intramuscular myxoma			Y
1209	S00124562	Intramuscular myxoma			Y
1210	S00120349	Intramuscular myxoma			Y
1211	S00120388	Intramuscular myxoma			Y
1212	S00120443	Intramuscular myxoma			Y
1213	S00120459	Intramuscular myxoma			Y
1214	S00120465	Intramuscular myxoma			Y
1215	S00138185	Leiomyosarcoma			Y
1216	S00142206	Leiomyosarcoma			Y
1217	S00142390	Leiomyosarcoma			Y
1218	S00139752	Leiomyosarcoma			Y
1219	S00142438	Leiomyosarcoma			Y
1220	S00142458	Leiomyosarcoma			Y
1221	S00142532	Leiomyosarcoma			Y
1222	S00142564	Leiomyosarcoma			Y
1223	S00142575	Leiomyosarcoma			Y
1224	S00142500	Leiomyosarcoma			Y
1225	S00142512	Leiomyosarcoma			Y
1226	S00142617	Leiomyosarcoma			Y
1227	S00142637	Leiomyosarcoma			Y
1228	S00142660	Leiomyosarcoma			Y
1229	S00142595	Leiomyosarcoma			Y
1230	S00122509	Leiomyosarcoma			Y
1231	S00122872	Leiomyosarcoma			Y
1232	S00122971	Leiomyosarcoma			Y
1233	S00123934	Leiomyosarcoma			Y
1234	S00123969	Leiomyosarcoma			Y
1235	S00107148	Low grade fibromyxoid sarcoma			Y
1236	S00107150	Low grade fibromyxoid sarcoma			Y
1237	S00107160	Low grade fibromyxoid sarcoma			Y
1238	S00107162	Low grade fibromyxoid sarcoma			Y
1239	S00107164	Low grade fibromyxoid sarcoma			Y
1240	S00107172	Low grade fibromyxoid sarcoma			Y
1241	S00107179	Low grade fibromyxoid sarcoma			Y
1242	S00107203	Low grade fibromyxoid sarcoma			Y
1243	S00107247	Low grade fibromyxoid sarcoma			Y
1244	S00107253	Low grade fibromyxoid sarcoma			Y
1245	S00107255	Low grade fibromyxoid sarcoma			Y
1246	S00158992	Low grade fibromyxoid sarcoma			Y
1247	S00125271	Low grade fibromyxoid sarcoma			Y
1248	S00125273	Low grade fibromyxoid sarcoma			Y
1249	S00125281	Low grade fibromyxoid sarcoma			Y
1250	S00125283	Low grade fibromyxoid sarcoma			Y
1251	S00125293	Low grade fibromyxoid sarcoma			Y
1252	S00125297	Low grade fibromyxoid sarcoma			Y
1253	S00125323	Low grade fibromyxoid sarcoma			Y
1254	S00115416	Low grade fibromyxoid sarcoma			Y
1255	S00144414	Lymphoma			Y
1256	S00144542	Lymphoma			Y
1257	S00144582	Lymphoma			Y
1258	S00144628	Lymphoma			Y
1259	S00144689	Lymphoma			Y
1260	S00144705	Lymphoma			Y
1261	S00144721	Lymphoma			Y
1262	S00144729	Lymphoma			Y
1263	S00144737	Lymphoma			Y
1264	S00144668	Lymphoma			Y
1265	S00144673	Lymphoma			Y
1266	S00144855	Lymphoma			Y
1267	S00144877	Lymphoma			Y
1268	S00144899	Lymphoma			Y
1269	S00144785	Lymphoma			Y
1270	S00145003	Lymphoma			Y
1271	S00145175	Lymphoma			Y
1272	S00145189	Lymphoma			Y
1273	S00145213	Lymphoma			Y
1274	S00145113	Lymphoma			Y
1275	S00120601	Myxoid liposarcoma			Y
1276	S00120647	Myxoid liposarcoma			Y
1277	S00120696	Myxoid liposarcoma			Y
1278	S00120702	Myxoid liposarcoma			Y
1279	S00120708	Myxoid liposarcoma			Y
1280	S00120756	Myxoid liposarcoma			Y
1281	S00120760	Myxoid liposarcoma			Y
1282	S00120774	Myxoid liposarcoma			Y
1283	S00120776	Myxoid liposarcoma			Y
1284	S00120784	Myxoid liposarcoma			Y
1285	S00120794	Myxoid liposarcoma			Y
1286	S00120800	Myxoid liposarcoma			Y
1287	S00120802	Myxoid liposarcoma			Y
1288	S00120806	Myxoid liposarcoma			Y
1289	S00120837	Myxoid liposarcoma			Y
1290	S00120841	Myxoid liposarcoma			Y
1291	S00120901	Myxoid liposarcoma			Y
1292	S00121197	Myxoid liposarcoma			Y
1293	S00121201	Myxoid liposarcoma			Y
1294	S00121224	Myxoid liposarcoma			Y
1295	S00107405	Neurofibroma			Y
1296	S00107415	Neurofibroma			Y
1297	S00107441	Neurofibroma			Y
1298	S00107445	Neurofibroma			Y
1299	S00107447	Neurofibroma			Y
1300	S00107500	Neurofibroma			Y
1301	S00107435	Neurofibroma			Y
1302	S00139563	Neurofibroma			Y
1303	S00119556	Neurofibroma			Y
1304	S00123384	Neurofibroma			Y
1305	S00123406	Neurofibroma			Y
1306	S00123412	Neurofibroma			Y
1307	S00123432	Neurofibroma			Y
1308	S00123456	Neurofibroma			Y
1309	S00123507	Neurofibroma			Y
1310	S00123567	Neurofibroma			Y
1311	S00123573	Neurofibroma			Y
1312	S00123587	Neurofibroma			Y
1313	S00123591	Neurofibroma			Y
1314	S00123595	Neurofibroma			Y
1315	S00104932	Nodular fasciitis			Y
1316	S00104982	Nodular fasciitis			Y
1317	S00104988	Nodular fasciitis			Y
1318	S00104999	Nodular fasciitis			Y
1319	S00105014	Nodular fasciitis			Y
1320	S00105016	Nodular fasciitis			Y
1321	S00105018	Nodular fasciitis			Y
1322	S00105043	Nodular fasciitis			Y
1323	S00105045	Nodular fasciitis			Y
1324	S00105057	Nodular fasciitis			Y
1325	S00105059	Nodular fasciitis			Y
1326	S00105067	Nodular fasciitis			Y
1327	S00104948	Nodular fasciitis			Y
1328	S00105053	Nodular fasciitis			Y
1329	S00105192	Nodular fasciitis			Y
1330	S00105208	Nodular fasciitis			Y
1331	S00105216	Nodular fasciitis			Y
1332	S00105593	Nodular fasciitis			Y
1333	S00105642	Nodular fasciitis			Y
1334	S00105644	Nodular fasciitis			Y
1335	S00138147	Schwannoma			Y
1336	S00119591	Schwannoma			Y
1337	S00123428	Schwannoma			Y
1338	S00123475	Schwannoma			Y
1339	S00126413	Schwannoma			Y
1340	S00126417	Schwannoma			Y
1341	S00126439	Schwannoma			Y
1342	S00126516	Schwannoma			Y
1343	S00126560	Schwannoma			Y
1344	S00126567	Schwannoma			Y
1345	S00126570	Schwannoma			Y
1346	S00126573	Schwannoma			Y
1347	S00126580	Schwannoma			Y
1348	S00126592	Schwannoma			Y
1349	S00126966	Schwannoma			Y
1350	S00126980	Schwannoma			Y
1351	S00127048	Schwannoma			Y
1352	S00127066	Schwannoma			Y
1353	S00127074	Schwannoma			Y
1354	S00127076	Schwannoma			Y
1355	BB-SFT01-00027	Solitary fibrous tumour			Y
1356	BB-SFT01-00022	Solitary fibrous tumour			Y
1357	BB-SFT01-00058	Solitary fibrous tumour			Y
1358	BB-SFT01-00009	Solitary fibrous tumour			Y
1359	BB-SFT01-00039	Solitary fibrous tumour			Y
1360	BB-SFT01-00033	Solitary fibrous tumour			Y
1361	BB-SFT01-00074	Solitary fibrous tumour			Y
1362	BB-SFT01-00036	Solitary fibrous tumour			Y
1363	BB-SFT01-00288	Solitary fibrous tumour			Y
1364	BB-SFT01-00065	Solitary fibrous tumour			Y
1365	BB-SFT01-00122	Solitary fibrous tumour			Y
1366	BB-SFT01-00124	Solitary fibrous tumour			Y
1367	BB-SFT01-00285	Solitary fibrous tumour			Y
1368	BB-SFT01-00136	Solitary fibrous tumour			Y
1369	BB-SFT01-00071	Solitary fibrous tumour			Y
1370	BB-SFT01-00056	Solitary fibrous tumour			Y
1371	BB-SFT01-00015	Solitary fibrous tumour			Y
1372	BB-SFT01-00126	Solitary fibrous tumour			Y
1373	S00128983	Solitary fibrous tumour			Y
1374	S00119936	Solitary fibrous tumour			Y
1375	S00107323	Synovial sarcoma			Y
1376	S00107340	Synovial sarcoma			Y
1377	S00107389	Synovial sarcoma			Y
1378	S00107393	Synovial sarcoma			Y
1379	S00107395	Synovial sarcoma			Y
1380	S00109187	Synovial sarcoma			Y
1381	S00126214	Synovial sarcoma			Y
1382	S00126219	Synovial sarcoma			Y
1383	S00126230	Synovial sarcoma			Y
1384	S00126234	Synovial sarcoma			Y
1385	S00126251	Synovial sarcoma			Y
1386	S00126254	Synovial sarcoma			Y
1387	S00126258	Synovial sarcoma			Y
1388	S00126260	Synovial sarcoma			Y
1389	S00126300	Synovial sarcoma			Y
1390	S00126302	Synovial sarcoma			Y
1391	S00126324	Synovial sarcoma			Y
1392	S00109153	Synovial sarcoma			Y
1393	S00109155	Synovial sarcoma			Y
1394	S00109178	Synovial sarcoma			Y
1395	S00140830	Desmoid Fibromatosis				Y	Y
1396	S00140833	Dermatofibrosarcoma protuberans				Y	Y
1397	S00140900	Ewing				Y	Y
1398	S00140897	Glomus tumour				Y	Y
1399	S00140922	Intramuscular myxoma				Y	Y
1400	S00140812	Leiomyosarcoma				Y	Y
1401	S00140817	Low grade fibromyxoid sarcoma				Y	Y
1402	S00140904	Lymphoma				Y	Y
1403	S00140814	Myxoid liposarcoma				Y	Y
1404	S00140836	Neurofibroma				Y	Y
1405	S00140802	Nodular fasciitis				Y	Y
1406	S00140916	Schwannoma				Y	Y
1407	S00140825	Solitary fibrous tumour				Y	Y
1408	S00141224	Synovial sarcoma				Y	Y
1409	S00176144_093844	Synovial sarcoma					Y
1410	S00175612	Synovial sarcoma					Y
1411	S00171723	Synovial sarcoma					Y
1412	S00171746_134903	Synovial sarcoma					Y
1413	S00164586	Synovial sarcoma					Y
1414	S00168240	Synovial sarcoma					Y
1415	S00165913	Synovial sarcoma					Y
1416	S00180123	Synovial sarcoma					Y
1417	S00139517	Desmoid Fibromatosis						Y
1418	S00159970	Desmoid Fibromatosis						Y
1419	S00128573	Desmoid Fibromatosis						Y
1420	S00128582	Desmoid Fibromatosis						Y
1421	S00156040	Desmoid Fibromatosis						Y
1422	S00155586	Desmoid Fibromatosis						Y
1423	S00170098	Desmoid Fibromatosis						Y
1424	S00128569	Desmoid Fibromatosis						Y
1425	S00125683	Desmoid Fibromatosis						Y
1426	S00141466	Desmoid Fibromatosis						Y
1427	S00142755	Dermatofibrosarcoma protuberans						Y
1428	S00159430	Dermatofibrosarcoma protuberans						Y
1429	S00142280	Dermatofibrosarcoma protuberans						Y
1430	S00150904	Dermatofibrosarcoma protuberans						Y
1431	S00109285	Dermatofibrosarcoma protuberans						Y
1432	S00150183	Dermatofibrosarcoma protuberans						Y
1433	S00129762	Dermatofibrosarcoma protuberans						Y
1434	S00160844	Dermatofibrosarcoma protuberans						Y
1435	S00139690	Dermatofibrosarcoma protuberans						Y
1436	S00109266	Dermatofibrosarcoma protuberans						Y
1437	S00155295	Ewing						Y
1438	20S4528	Ewing						Y
1439	S00134665	Ewing						Y
1440	19S4942	Ewing						Y
1441	20S4307	Ewing						Y
1442	S00144303	Glomus tumour						Y
1443	S00162648	Intramuscular myxoma						Y
1444	S00176686	Intramuscular myxoma						Y
1445	S00162731	Intramuscular myxoma						Y
1446	S00164125	Intramuscular myxoma						Y
1447	S00168067	Intramuscular myxoma						Y
1448	S00176488	Intramuscular myxoma						Y
1449	S00157382	Intramuscular myxoma						Y
1450	S00156820	Intramuscular myxoma						Y
1451	S00142163	Intramuscular myxoma						Y
1452	S00137445	Intramuscular myxoma						Y
1453	S00152996	Leiomyosarcoma						Y
1454	S00174679	Leiomyosarcoma						Y
1455	S00152419	Leiomyosarcoma						Y
1456	S00140569	Leiomyosarcoma						Y
1457	S00142524	Leiomyosarcoma						Y
1458	S00175387	Leiomyosarcoma						Y
1459	S00151025	Leiomyosarcoma						Y
1460	S00159583	Leiomyosarcoma						Y
1461	S00159692	Leiomyosarcoma						Y
1462	S00155228	Leiomyosarcoma						Y
1463	S00184408	Low grade fibromyxoid sarcoma						Y
1464	S00129039	Low grade fibromyxoid sarcoma						Y
1465	S00126796	Low grade fibromyxoid sarcoma						Y
1466	S00165657	Low grade fibromyxoid sarcoma						Y
1467	S00126775	Low grade fibromyxoid sarcoma						Y
1468	S00176025	Low grade fibromyxoid sarcoma						Y
1469	S00126862	Low grade fibromyxoid sarcoma						Y
1470	S00126827	Low grade fibromyxoid sarcoma						Y
1471	S00126789	Low grade fibromyxoid sarcoma						Y
1472	S00125365	Low grade fibromyxoid sarcoma						Y
1473	2302_23-2439_1_SER_X_b36_X	Lymphoma						Y
1474	2284_23-2421_2_SER_X_b36_X	Lymphoma						Y
1475	2283_23-2420_X_X_X_b36_X	Lymphoma						Y
1476	2326_23-2465_1_SER_X_b36_X	Lymphoma						Y
1477	2300_23-2437_1_SER_X_b36_X	Lymphoma						Y
1478	2317_23-2455_1_SER_X_b36_X	Lymphoma						Y
1479	2310_23-2447_A1_X_X_b36_X	Lymphoma						Y
1480	2353_23-2495_1_SER_X_b36_X	Lymphoma						Y
1481	2347_23-2488_2_X_X_b36_X	Lymphoma						Y
1482	S00172048	Lymphoma						Y
1483	S00126501	Myxoid liposarcoma						Y
1484	S00170410	Myxoid liposarcoma						Y
1485	S00168636	Myxoid liposarcoma						Y
1486	S00176637	Myxoid liposarcoma						Y
1487	S00133016	Myxoid liposarcoma						Y
1488	S00126499	Myxoid liposarcoma						Y
1489	S00128510	Myxoid liposarcoma						Y
1490	S00153858	Myxoid liposarcoma						Y
1491	S00159988	Myxoid liposarcoma						Y
1492	S00128512	Myxoid liposarcoma						Y
1493	S00173349	Neurofibroma						Y
1494	S00175032	Neurofibroma						Y
1495	S00167817	Neurofibroma						Y
1496	S00128561	Neurofibroma						Y
1497	S00175874	Neurofibroma						Y
1498	S00174637	Neurofibroma						Y
1499	S00128559	Neurofibroma						Y
1500	S00171704	Neurofibroma						Y
1501	S00126410	Neurofibroma						Y
1502	S00170443	Neurofibroma						Y
1503	S00128543	Nodular fasciitis						Y
1504	S00148564	Nodular fasciitis						Y
1505	S00128533	Nodular fasciitis						Y
1506	S00128527	Nodular fasciitis						Y
1507	S00128529	Nodular fasciitis						Y
1508	S00162287	Schwannoma						Y
1509	S00153010	Schwannoma						Y
1510	S00165965	Schwannoma						Y
1511	S00128781	Schwannoma						Y
1512	S00131889	Schwannoma						Y
1513	S00162618	Schwannoma						Y
1514	S00139530	Schwannoma						Y
1515	S00159471	Schwannoma						Y
1516	S00154560	Schwannoma						Y
1517	S00162902	Schwannoma						Y
1518	S00101234	Solitary fibrous tumour						Y
1519	S00104134	Solitary fibrous tumour						Y
1520	S00173040	Solitary fibrous tumour						Y
1521	S00102232	Solitary fibrous tumour						Y
1522	S00101570	Solitary fibrous tumour						Y
1523	S00101225	Solitary fibrous tumour						Y
1524	S00104149	Solitary fibrous tumour						Y
1525	S00101241	Solitary fibrous tumour						Y
1526	S00102189	Solitary fibrous tumour						Y
1527	S00104127	Solitary fibrous tumour						Y
1528	S00126276	Synovial sarcoma						Y
1529	S00128616	Synovial sarcoma						Y
1530	S00168909	Synovial sarcoma						Y
1531	S00170439	Synovial sarcoma						Y
1532	S00126283	Synovial sarcoma						Y
1533	S00126286	Synovial sarcoma						Y
1534	S00126143	Synovial sarcoma						Y
1535	S00126303	Synovial sarcoma						Y
1536	S00126289	Synovial sarcoma						Y
1537	S00128614	Synovial sarcoma						Y
1538	S00150796	Desmoid Fibromatosis							Y
1539	S00152121	Desmoid Fibromatosis							Y
1540	S00155641	Desmoid Fibromatosis							Y
1541	S00126474	Desmoid Fibromatosis							Y
1542	S00146476	Desmoid Fibromatosis							Y
1543	S00141417	Desmoid Fibromatosis							Y
1544	S00126472	Desmoid Fibromatosis							Y
1545	S00152098	Desmoid Fibromatosis							Y
1546	S00128586	Desmoid Fibromatosis							Y
1547	S00141228	Desmoid Fibromatosis							Y
1548	S00141533	Desmoid Fibromatosis							Y
1549	S00128577	Desmoid Fibromatosis							Y
1550	S00140418	Desmoid Fibromatosis							Y
1551	S00160139	Desmoid Fibromatosis							Y
1552	S00166030	Desmoid Fibromatosis							Y
1553	S00152937	Desmoid Fibromatosis							Y
1554	S00126470	Desmoid Fibromatosis							Y
1555	S00128584	Desmoid Fibromatosis							Y
1556	S00159507	Desmoid Fibromatosis							Y
1557	S00142786	Desmoid Fibromatosis							Y
1558	S00158432	Desmoid Fibromatosis							Y
1559	S00155108	Desmoid Fibromatosis							Y
1560	S00128571	Desmoid Fibromatosis							Y
1561	S00166628	Desmoid Fibromatosis							Y
1562	S00140414	Desmoid Fibromatosis							Y
1563	S00126468	Desmoid Fibromatosis							Y
1564	S00128567	Desmoid Fibromatosis							Y
1565	S00131879	Desmoid Fibromatosis							Y
1566	S00156757	Desmoid Fibromatosis							Y
1567	S00128579	Desmoid Fibromatosis							Y
1568	S00147098	Desmoid Fibromatosis							Y
1569	S00128565	Desmoid Fibromatosis							Y
1570	S00129031	Desmoid Fibromatosis							Y
1571	S00162463	Desmoid Fibromatosis							Y
1572	S00168709	Dermatofibrosarcoma protuberans							Y
1573	S00150487	Dermatofibrosarcoma protuberans							Y
1574	S00128464	Dermatofibrosarcoma protuberans							Y
1575	S00126480	Dermatofibrosarcoma protuberans							Y
1576	S00146327	Dermatofibrosarcoma protuberans							Y
1577	S00107567	Dermatofibrosarcoma protuberans							Y
1578	S00128450	Dermatofibrosarcoma protuberans							Y
1579	S00129006	Dermatofibrosarcoma protuberans							Y
1580	S00150900	Dermatofibrosarcoma protuberans							Y
1581	S00125054	Dermatofibrosarcoma protuberans							Y
1582	S00142116	Dermatofibrosarcoma protuberans							Y
1583	S00129760	Dermatofibrosarcoma protuberans							Y
1584	S00109271	Dermatofibrosarcoma protuberans							Y
1585	S00141529	Dermatofibrosarcoma protuberans							Y
1586	S00146131	Dermatofibrosarcoma protuberans							Y
1587	S00157437	Dermatofibrosarcoma protuberans							Y
1588	S00128466	Dermatofibrosarcoma protuberans							Y
1589	S00129764	Dermatofibrosarcoma protuberans							Y
1590	S00152187	Dermatofibrosarcoma protuberans							Y
1591	S00152137	Dermatofibrosarcoma protuberans							Y
1592	S00152467	Dermatofibrosarcoma protuberans							Y
1593	S00129754	Dermatofibrosarcoma protuberans							Y
1594	S00126476	Dermatofibrosarcoma protuberans							Y
1595	S00152176	Dermatofibrosarcoma protuberans							Y
1596	S00126478	Dermatofibrosarcoma protuberans							Y
1597	S00140565	Dermatofibrosarcoma protuberans							Y
1598	S00129758	Dermatofibrosarcoma protuberans							Y
1599	S00109281	Dermatofibrosarcoma protuberans							Y
1600	S00129766	Dermatofibrosarcoma protuberans							Y
1601	S00160435	Dermatofibrosarcoma protuberans							Y
1602	S00129770	Dermatofibrosarcoma protuberans							Y
1603	S00129768	Dermatofibrosarcoma protuberans							Y
1604	S00140978	Dermatofibrosarcoma protuberans							Y
1605	S00144198	Dermatofibrosarcoma protuberans							Y
1606	S00129756	Dermatofibrosarcoma protuberans							Y
1607	S00150979	Dermatofibrosarcoma protuberans							Y
1608	S00176408	Dermatofibrosarcoma protuberans							Y
1609	S00142830	Ewing							Y
1610	S00134626	Ewing							Y
1611	S00134599	Ewing							Y
1612	S00157465	Ewing							Y
1613	19S2138	Ewing							Y
1614	S00134584	Ewing							Y
1615	20S2192	Ewing							Y
1616	21S5175	Ewing							Y
1617	21S2033	Ewing							Y
1618	21S3464	Ewing							Y
1619	20S1155	Ewing							Y
1620	19S1845	Ewing							Y
1621	S00151066	Ewing							Y
1622	S00159954	Glomus tumour							Y
1623	S00140313	Glomus tumour							Y
1624	S00133034	Glomus tumour							Y
1625	S00128698	Intramuscular myxoma							Y
1626	S00157517	Intramuscular myxoma							Y
1627	S00152586	Intramuscular myxoma							Y
1628	S00128690	Intramuscular myxoma							Y
1629	S00166393	Intramuscular myxoma							Y
1630	S00160014	Intramuscular myxoma							Y
1631	S00128688	Intramuscular myxoma							Y
1632	S00128710	Intramuscular myxoma							Y
1633	S00140321	Intramuscular myxoma							Y
1634	S00128696	Intramuscular myxoma							Y
1635	S00128700	Intramuscular myxoma							Y
1636	S00159567	Intramuscular myxoma							Y
1637	S00152971	Intramuscular myxoma							Y
1638	S00152168	Intramuscular myxoma							Y
1639	S00128706	Intramuscular myxoma							Y
1640	S00128704	Intramuscular myxoma							Y
1641	S00128694	Intramuscular myxoma							Y
1642	S00128702	Intramuscular myxoma							Y
1643	S00152156	Intramuscular myxoma							Y
1644	S00128692	Intramuscular myxoma							Y
1645	S00176222	Intramuscular myxoma							Y
1646	S00175228	Intramuscular myxoma							Y
1647	S00169941	Intramuscular myxoma							Y
1648	S00166446	Intramuscular myxoma							Y
1649	S00168562	Intramuscular myxoma							Y
1650	S00173395	Intramuscular myxoma							Y
1651	S00169386	Intramuscular myxoma							Y
1652	S00171255	Intramuscular myxoma							Y
1653	S00163181	Intramuscular myxoma							Y
1654	S00167645	Intramuscular myxoma							Y
1655	S00172133	Intramuscular myxoma							Y
1656	S00161195	Intramuscular myxoma							Y
1657	S00176484	Intramuscular myxoma							Y
1658	S00142790	Leiomyosarcoma							Y
1659	S00160151	Leiomyosarcoma							Y
1660	S00158417	Leiomyosarcoma							Y
1661	S00151184	Leiomyosarcoma							Y
1662	S00142314	Leiomyosarcoma							Y
1663	S00144320	Leiomyosarcoma							Y
1664	S00156060	Leiomyosarcoma							Y
1665	S00152094	Leiomyosarcoma							Y
1666	S00159579	Leiomyosarcoma							Y
1667	S00154552	Leiomyosarcoma							Y
1668	S00146426	Leiomyosarcoma							Y
1669	S00144194	Leiomyosarcoma							Y
1670	S00151075	Leiomyosarcoma							Y
1671	S00157604	Leiomyosarcoma							Y
1672	S00148561	Leiomyosarcoma							Y
1673	S00144273	Leiomyosarcoma							Y
1674	S00137967	Leiomyosarcoma							Y
1675	S00142196	Leiomyosarcoma							Y
1676	S00139970	Leiomyosarcoma							Y
1677	S00148558	Leiomyosarcoma							Y
1678	S00140050	Leiomyosarcoma							Y
1679	S00140561	Leiomyosarcoma							Y
1680	S00153971	Leiomyosarcoma							Y
1681	S00139974	Leiomyosarcoma							Y
1682	S00151021	Leiomyosarcoma							Y
1683	S00146096	Leiomyosarcoma							Y
1684	S00152797	Leiomyosarcoma							Y
1685	S00141424	Leiomyosarcoma							Y
1686	S00146072	Leiomyosarcoma							Y
1687	S00170066	Leiomyosarcoma							Y
1688	S00157554	Leiomyosarcoma							Y
1689	S00151087	Leiomyosarcoma							Y
1690	S00154313	Leiomyosarcoma							Y
1691	S00158356	Leiomyosarcoma							Y
1692	S00146106	Leiomyosarcoma							Y
1693	S00139574	Leiomyosarcoma							Y
1694	S00156859	Leiomyosarcoma							Y
1695	S00139954	Leiomyosarcoma							Y
1696	S00146434	Leiomyosarcoma							Y
1697	S00169121	Leiomyosarcoma							Y
1698	S00158396	Leiomyosarcoma							Y
1699	S00142219	Leiomyosarcoma							Y
1700	S00157544	Leiomyosarcoma							Y
1701	S00150843	Leiomyosarcoma							Y
1702	S00156032	Leiomyosarcoma							Y
1703	S00139686	Leiomyosarcoma							Y
1704	S00144265	Leiomyosarcoma							Y
1705	S00139950	Leiomyosarcoma							Y
1706	S00140054	Leiomyosarcoma							Y
1707	S00148578	Leiomyosarcoma							Y
1708	S00168500	Leiomyosarcoma							Y
1709	S00161937	Leiomyosarcoma							Y
1710	S00162545	Leiomyosarcoma							Y
1711	S00174724	Leiomyosarcoma							Y
1712	S00176076	Leiomyosarcoma							Y
1713	S00176633	Leiomyosarcoma							Y
1714	S00168395	Leiomyosarcoma							Y
1715	S00162853	Leiomyosarcoma							Y
1716	S00173968	Leiomyosarcoma							Y
1717	S00163456	Leiomyosarcoma							Y
1718	S00163453	Leiomyosarcoma							Y
1719	S00163209	Leiomyosarcoma							Y
1720	S00172876	Leiomyosarcoma							Y
1721	S00174471	Leiomyosarcoma							Y
1722	S00128588	Low grade fibromyxoid sarcoma							Y
1723	S00126801	Low grade fibromyxoid sarcoma							Y
1724	S00125368	Low grade fibromyxoid sarcoma							Y
1725	S00125348	Low grade fibromyxoid sarcoma							Y
1726	S00125360	Low grade fibromyxoid sarcoma							Y
1727	S00125358	Low grade fibromyxoid sarcoma							Y
1728	S00121309	Low grade fibromyxoid sarcoma							Y
1729	S00125352	Low grade fibromyxoid sarcoma							Y
1730	S00184409	Low grade fibromyxoid sarcoma							Y
1731	S00125374	Low grade fibromyxoid sarcoma							Y
1732	S00125359	Low grade fibromyxoid sarcoma							Y
1733	S00126806	Low grade fibromyxoid sarcoma							Y
1734	S00126851	Low grade fibromyxoid sarcoma							Y
1735	S00125364	Low grade fibromyxoid sarcoma							Y
1736	S00125355	Low grade fibromyxoid sarcoma							Y
1737	S00126859	Low grade fibromyxoid sarcoma							Y
1738	S00125362	Low grade fibromyxoid sarcoma							Y
1739	S00125363	Low grade fibromyxoid sarcoma							Y
1740	S00121273	Low grade fibromyxoid sarcoma							Y
1741	S00125351	Low grade fibromyxoid sarcoma							Y
1742	S00126823	Low grade fibromyxoid sarcoma							Y
1743	S00121337	Low grade fibromyxoid sarcoma							Y
1744	S00126765	Low grade fibromyxoid sarcoma							Y
1745	S00126839	Low grade fibromyxoid sarcoma							Y
1746	S00126769	Low grade fibromyxoid sarcoma							Y
1747	S00125369	Low grade fibromyxoid sarcoma							Y
1748	S00125356	Low grade fibromyxoid sarcoma							Y
1749	S00126813	Low grade fibromyxoid sarcoma							Y
1750	S00126810	Low grade fibromyxoid sarcoma							Y
1751	S00126855	Low grade fibromyxoid sarcoma							Y
1752	S00139521	Low grade fibromyxoid sarcoma							Y
1753	S00139962	Low grade fibromyxoid sarcoma							Y
1754	S00121316	Low grade fibromyxoid sarcoma							Y
1755	S00126845	Low grade fibromyxoid sarcoma							Y
1756	S00125361	Low grade fibromyxoid sarcoma							Y
1757	S00141450	Low grade fibromyxoid sarcoma							Y
1758	S00125353	Low grade fibromyxoid sarcoma							Y
1759	S00121342	Low grade fibromyxoid sarcoma							Y
1760	S00125376	Low grade fibromyxoid sarcoma							Y
1761	S00125370	Low grade fibromyxoid sarcoma							Y
1762	S00126783	Low grade fibromyxoid sarcoma							Y
1763	S00126831	Low grade fibromyxoid sarcoma							Y
1764	S00126833	Low grade fibromyxoid sarcoma							Y
1765	S00125366	Low grade fibromyxoid sarcoma							Y
1766	S00126847	Low grade fibromyxoid sarcoma							Y
1767	S00125367	Low grade fibromyxoid sarcoma							Y
1768	S00126866	Low grade fibromyxoid sarcoma							Y
1769	S00125372	Low grade fibromyxoid sarcoma							Y
1770	S00121282	Low grade fibromyxoid sarcoma							Y
1771	S00125354	Low grade fibromyxoid sarcoma							Y
1772	S00125357	Low grade fibromyxoid sarcoma							Y
1773	S00125350	Low grade fibromyxoid sarcoma							Y
1774	S00125371	Low grade fibromyxoid sarcoma							Y
1775	S00125349	Low grade fibromyxoid sarcoma							Y
1776	S00121330	Low grade fibromyxoid sarcoma							Y
1777	S00121275	Low grade fibromyxoid sarcoma							Y
1778	S00126818	Low grade fibromyxoid sarcoma							Y
1779	S00171660	Low grade fibromyxoid sarcoma							Y
1780	S00175452	Low grade fibromyxoid sarcoma							Y
1781	S00168399	Low grade fibromyxoid sarcoma							Y
1782	S00169506	Low grade fibromyxoid sarcoma							Y
1783	S00175121	Low grade fibromyxoid sarcoma							Y
1784	S00174584	Low grade fibromyxoid sarcoma							Y
1785	S00150205	Lymphoma							Y
1786	RNOH_1_1_S00174905_160806	Lymphoma							Y
1787	RNOH_1_2_S00174909_160857	Lymphoma							Y
1788	RNOH_1_3_S00174913_161010	Lymphoma							Y
1789	RNOH_1_4_S00174917_161138	Lymphoma							Y
1790	RNOH_1_5_S00174921_164458	Lymphoma							Y
1791	RNOH_1_6_S00174925_161414	Lymphoma							Y
1792	RNOH_1_7_S00174929_170131	Lymphoma							Y
1793	RNOH_1_8_S00174933_161648	Lymphoma							Y
1794	RNOH_1_9_S00174937_161815	Lymphoma							Y
1795	RNOH_1_10_S00174941_162032	Lymphoma							Y
1796	RNOH_1_11_S00174945_162121	Lymphoma							Y
1797	RNOH_1_12_S00174949_162313	Lymphoma							Y
1798	2361_23-2504_X_X_X_b36_X	Lymphoma							Y
1799	2279_23-2415_2_SER_X_b36_X	Lymphoma							Y
1800	2288_23-2425_B1_SER_X_b36_X	Lymphoma							Y
1801	2328_23-2468_X_X_X_b36_X	Lymphoma							Y
1802	S00166201	Lymphoma							Y
1803	S00175109	Lymphoma							Y
1804	2341_23-2482_1_SER_X_b36_X	Lymphoma							Y
1805	S00176503	Lymphoma							Y
1806	2323_23-2461_X_X_X_b36_X	Lymphoma							Y
1807	2340_23-2481_1_SER_X_b36_X	Lymphoma							Y
1808	2295_23-2432_2_SER_X_b36_X	Lymphoma							Y
1809	2289_23-2426_X_X_X_b36_X	Lymphoma							Y
1810	2346_23-2487_X_X_X_b36_X	Lymphoma							Y
1811	2342_23-2483_B2_SER_X_b36_X	Lymphoma							Y
1812	2348_23-2489_2_SER_X_b36_X	Lymphoma							Y
1813	2269_23-2405_1_SER_X_b36_X	Lymphoma							Y
1814	2330_23-2470_1_SER1_X_b36_X	Lymphoma							Y
1815	2307_23-2444_X_X_X_b36_X	Lymphoma							Y
1816	2301_23-2438_X_X_X_b36_X	Lymphoma							Y
1817	2312_23-2449_2_SER_X_b36_X	Lymphoma							Y
1818	2355_23-2498_1_SER_X_b36_X	Lymphoma							Y
1819	2314_23-2451_X_X_X_b36_X	Lymphoma							Y
1820	2274_23-2410_X_X_X_b36_X	Lymphoma							Y
1821	2349_23-2490_1_SER_X_b36_X	Lymphoma							Y
1822	2338_23-2478_X_X_X_b36_X	Lymphoma							Y
1823	2329_23-2469_1_SER_X_b36_X	Lymphoma							Y
1824	S00172567	Lymphoma							Y
1825	2281_23-2417_1_SER_X_b36_X	Lymphoma							Y
1826	2350_23-2492_3_SER_X_b36_X	Lymphoma							Y
1827	2309_23-2446_1_SER_X_b36_X	Lymphoma							Y
1828	2356_23-2499_1_SER_X_b36_X	Lymphoma							Y
1829	2322_23-2460_A1_RECUT_X_b36_X	Lymphoma							Y
1830	2362_23-2505_1_SER_X_b36_X	Lymphoma							Y
1831	2363_23-2506_1_SER_X_b36_X	Lymphoma							Y
1832	2325_23-2464_2_SER_X_b36_X	Lymphoma							Y
1833	2291_23-2428_2_SER_X_b36_X	Lymphoma							Y
1834	2359_23-2502_1_SER_X_b36_X	Lymphoma							Y
1835	2282_23-2418_1_SER_X_b36_X	Lymphoma							Y
1836	2316_23-2466_1_SER_X_b36_X	Lymphoma							Y
1837	2333_23-2473_X_X_X_b36_X	Lymphoma							Y
1838	2276_23-2412_X_X_X_b36_X	Lymphoma							Y
1839	2308_23-2445_2_SER3-4_X_b36_X	Lymphoma							Y
1840	2357_23-2500_3_SER_X_b36_X	Lymphoma							Y
1841	2282_23-2419_X_X_X_b36_X	Lymphoma							Y
1842	S00162020	Lymphoma							Y
1843	2272_23-2408_2_SER_X_b36_X	Lymphoma							Y
1844	2291_23-2453_1_X_X_b36_X	Lymphoma							Y
1845	2327_23-2467_X_X_X_b36_X	Lymphoma							Y
1846	2278_23-2414_X_X_X_b36_X	Lymphoma							Y
1847	2321_23-2459_1_X_X_b36_X	Lymphoma							Y
1848	2271_23-2407_1_SER_X_b36_X	Lymphoma							Y
1849	2306_23-2443_1_SER_X_b36_X	Lymphoma							Y
1850	2335_23-2475_1_SER_X_b36_X	Lymphoma							Y
1851	2298_23-2435_1_SER_X_b36_X	Lymphoma							Y
1852	2351_23-2493_1_SER_X_b36_X	Lymphoma							Y
1853	2303_23-2440_3_SER_X_b36_X	Lymphoma							Y
1854	2313_23-2450_1_SER_X_b36_X	Lymphoma							Y
1855	2285_23-2422_1_SER_X_b36_X	Lymphoma							Y
1856	2299_23-2436_1_SER_X_b36_X	Lymphoma							Y
1857	2304_23-2441_X_X_X_b36_X	Lymphoma							Y
1858	S00162738	Lymphoma							Y
1859	2316_23-2454_1_SER_X_b36_X	Lymphoma							Y
1860	2280_23-2416_X_X_X_b36_X	Lymphoma							Y
1861	2294_23-2431_X_SER_X_b36_X	Lymphoma							Y
1862	2337_23-2496_1_SER_X_b36_X	Lymphoma							Y
1863	2290_23-2427_1_SER_X_b36_X	Lymphoma							Y
1864	2319_23-2457_1_RECUT_X_b36_X	Lymphoma							Y
1865	S00172113	Lymphoma							Y
1866	2331_23-2471_1_SER_X_b36_X	Lymphoma							Y
1867	2324_23-2462_1_SER_X_b36_X	Lymphoma							Y
1868	2287_23-2424_1_SER_X_b36_X	Lymphoma							Y
1869	2354_23-2497_1_X_X_b36_X	Lymphoma							Y
1870	2364_23-2507_1_SER_X_b36_X	Lymphoma							Y
1871	0_23-2480_1_X_X_b36_X	Lymphoma							Y
1872	2293_23-2430_1_SER_X_b36_X	Lymphoma							Y
1873	2273_23-2409_1_SER_X_b36_X	Lymphoma							Y
1874	2345_23-2486_X_X_X_b36_X	Lymphoma							Y
1875	S00162103	Lymphoma							Y
1876	2297_23-2434_2_SER_X_b36_X	Lymphoma							Y
1877	2332_23-2472_1_SER_X_b36_X	Lymphoma							Y
1878	2360_23-2503_1_SER_X_b36_X	Lymphoma							Y
1879	2346_23-2491_2_SER_X_b36_X	Lymphoma							Y
1880	2337_23-2477_1_SER_X_b36_X	Lymphoma							Y
1881	2365_23-2508_X_X_X_b36_X	Lymphoma							Y
1882	2344_23-2485_X_X_X_b36_X	Lymphoma							Y
1883	2286_23-2423_1_SER_X_b36_X	Lymphoma							Y
1884	S00166408	Lymphoma							Y
1885	2292_23-2429_1_SER_X_b36_X	Lymphoma							Y
1886	2270_23-2406_1_SER_X_b36_X	Lymphoma							Y
1887	2352_23-2494_1_X_X_b36_X	Lymphoma							Y
1888	2326_23-2465_2_SER_X_b36_X	Lymphoma							Y
1889	2296_23-2433_1_SER_X_b36_X	Lymphoma							Y
1890	2343_23-2484_1_X_X_b36_X	Lymphoma							Y
1891	2318_23-2456_1_SER_X_b36_X	Lymphoma							Y
1892	2339_23-2479_X_SER_X_b36_X	Lymphoma							Y
1893	2324_23-2463_X_X_X_b36_X	Lymphoma							Y
1894	2320_23-2458_1_SER_X_b36_X	Lymphoma							Y
1895	2336_23-2476_1_SER_X_b36_X	Lymphoma							Y
1896	2311_23-2448_X_SER_X_b36_X	Lymphoma							Y
1897	2334_23-2474_X_X_X_b36_X	Lymphoma							Y
1898	2305_23-2442_1_SER_X_b36_X	Lymphoma							Y
1899	2275_23-2411_X_SER_X_b36_X	Lymphoma							Y
1900	2358_23-2501_1_SER_X_b36_X	Lymphoma							Y
1901	2315_23-2452_X_X_X_b36_X	Lymphoma							Y
1902	S00128523	Myxoid liposarcoma							Y
1903	S00125056	Myxoid liposarcoma							Y
1904	S00128504	Myxoid liposarcoma							Y
1905	S00128506	Myxoid liposarcoma							Y
1906	S00126489	Myxoid liposarcoma							Y
1907	S00128500	Myxoid liposarcoma							Y
1908	S00128508	Myxoid liposarcoma							Y
1909	S00126492	Myxoid liposarcoma							Y
1910	S00140317	Myxoid liposarcoma							Y
1911	S00126496	Myxoid liposarcoma							Y
1912	S00126482	Myxoid liposarcoma							Y
1913	S00133018	Myxoid liposarcoma							Y
1914	S00131893	Myxoid liposarcoma							Y
1915	S00126402	Myxoid liposarcoma							Y
1916	S00128496	Myxoid liposarcoma							Y
1917	S00125687	Myxoid liposarcoma							Y
1918	S00126485	Myxoid liposarcoma							Y
1919	S00128502	Myxoid liposarcoma							Y
1920	S00126503	Myxoid liposarcoma							Y
1921	S00139526	Myxoid liposarcoma							Y
1922	S00128494	Myxoid liposarcoma							Y
1923	S00150863	Myxoid liposarcoma							Y
1924	S00156216	Myxoid liposarcoma							Y
1925	S00152612	Myxoid liposarcoma							Y
1926	S00153997	Myxoid liposarcoma							Y
1927	S00166580	Myxoid liposarcoma							Y
1928	S00158441	Myxoid liposarcoma							Y
1929	S00154303	Myxoid liposarcoma							Y
1930	S00125681	Myxoid liposarcoma							Y
1931	S00128498	Myxoid liposarcoma							Y
1932	S00162541	Myxoid liposarcoma							Y
1933	S00163190	Myxoid liposarcoma							Y
1934	S00174675	Myxoid liposarcoma							Y
1935	S00167942	Myxoid liposarcoma							Y
1936	S00163166	Myxoid liposarcoma							Y
1937	S00161152	Myxoid liposarcoma							Y
1938	S00170313	Myxoid liposarcoma							Y
1939	S00171968	Myxoid liposarcoma							Y
1940	S00170337	Myxoid liposarcoma							Y
1941	S00128552	Neurofibroma							Y
1942	S00128549	Neurofibroma							Y
1943	S00128563	Neurofibroma							Y
1944	S00159962	Neurofibroma							Y
1945	S00128547	Neurofibroma							Y
1946	S00128557	Neurofibroma							Y
1947	S00139966	Neurofibroma							Y
1948	S00140389	Neurofibroma							Y
1949	S00123536	Neurofibroma							Y
1950	S00128545	Neurofibroma							Y
1951	S00128555	Neurofibroma							Y
1952	S00123539	Neurofibroma							Y
1953	S00123371	Neurofibroma							Y
1954	S00157418	Neurofibroma							Y
1955	S00128553	Neurofibroma							Y
1956	S00123367	Neurofibroma							Y
1957	S00123359	Neurofibroma							Y
1958	S00170685	Neurofibroma							Y
1959	S00172152	Neurofibroma							Y
1960	S00171302	Neurofibroma							Y
1961	S00161275	Neurofibroma							Y
1962	S00174660	Neurofibroma							Y
1963	S00176701	Neurofibroma							Y
1964	S00172052	Neurofibroma							Y
1965	S00161986	Neurofibroma							Y
1966	S00174829	Neurofibroma							Y
1967	S00175008	Neurofibroma							Y
1968	S00170471	Neurofibroma							Y
1969	S00170553	Neurofibroma							Y
1970	S00171211	Neurofibroma							Y
1971	S00161006	Neurofibroma							Y
1972	S00172237	Neurofibroma							Y
1973	S00176364	Neurofibroma							Y
1974	S00175586	Neurofibroma							Y
1975	S00175653	Neurofibroma							Y
1976	S00168020	Neurofibroma							Y
1977	S00173479	Neurofibroma							Y
1978	S00166425	Neurofibroma							Y
1979	S00170158	Neurofibroma							Y
1980	S00128525	Nodular fasciitis							Y
1981	S00128531	Nodular fasciitis							Y
1982	S00128539	Nodular fasciitis							Y
1983	S00147090	Nodular fasciitis							Y
1984	S00158403	Nodular fasciitis							Y
1985	S00128537	Nodular fasciitis							Y
1986	S00156224	Nodular fasciitis							Y
1987	S00141462	Nodular fasciitis							Y
1988	S00128541	Nodular fasciitis							Y
1989	S00156052	Nodular fasciitis							Y
1990	S00156843	Nodular fasciitis							Y
1991	S00128535	Nodular fasciitis							Y
1992	S00156867	Nodular fasciitis							Y
1993	S00172519	Nodular fasciitis							Y
1994	S00174308	Nodular fasciitis							Y
1995	S00171151	Nodular fasciitis							Y
[truncated: 355 more rows]
